# Supplementary material for: Profiling of SARS-CoV-2 virus shedding, antibody neutralization, and T-cell receptor repertoires in a large, multi-center cohort of young adults with varied prior exposures
Source: Front Immunol. 2026 Mar 25;17:1731974. doi: 10.3389/fimmu.2026.1731974 (PMC13057264; doi:10.3389/fimmu.2026.1731974)
Supplement: Supplementary file 2 [file Table1.xlsx]

## Sheet: Fig_1
pubid	visit number	sample name	days after vaccine 1	days after vaccine 2	days after PCR pos	exposure status at sample time	days since last exposure
C3006-022119	2	0873-006QHH00-001_TCRB	-4	-33	NA	SN	NA
C3006-033936	2	0873-00462B00-001_TCRB	-1	-29	NA	SN	NA
C3006-056058	2	0873-00521J00-001_TCRB	0	-29	NA	SN	0
C3006-792022	2	0873-0050KA00-001_TCRB	0	-29	NA	SN	0
C3006-203946	2	0873-003MNB00-001_TCRB	-2	-23	NA	SN	NA
C3006-260921	2	0873-003KPA00-001_TCRB	0	-33	NA	SN	0
C3006-185024	2	0873-00507J00-001_TCRB	0	-29	NA	SN	0
C3006-903118	2	0873-0090CD00-001_TCRB	0	-28	NA	SN	0
C3006-774369	2	0873-003B2E00-001_TCRB	-1	-28	NA	SN	NA
C3006-264172	2	0873-0043GC00-001_TCRB	0	-31	NA	SN	0
C3006-307700	2	0873-0052CK00-001_TCRB	-11	-39	NA	SN	NA
C3006-707775	2	0873-003BVB00-001_TCRB	-14	-35	NA	SN	NA
C3006-506957	2	0873-003BRG00-001_TCRB	-14	-35	NA	SN	NA
C3006-974686	2	0873-003NQJ00-001_TCRB	-3	-32	NA	SN	NA
C3006-633750	2	0873-00CBQJ00-001_TCRB	0	-34	NA	SN	0
C3006-500093	2	0873-0040HC00-001_TCRB	-4	-35	NA	SN	NA
C3006-138247	2	0873-0042YB00-001_TCRB	-1	-22	NA	SN	NA
C3006-249855	2	0873-005GTF00-001_TCRB	-2	-22	NA	SN	NA
C3006-036864	2	0873-0054XK00-001_TCRB	-2	-24	NA	SN	NA
C3006-055527	2	0873-00775A00-001_TCRB	-16	-37	NA	SN	NA
C3006-490057	2	0873-0042QF00-001_TCRB	-2	-33	NA	SN	NA
C3006-028653	2	0873-003PTK00-001_TCRB	-1	-19	NA	SN	NA
C3006-506353	2	0873-0050LG00-001_TCRB	-3	-31	NA	SN	NA
C3006-688524	2	0873-007WBE00-001_TCRB	-8	-36	NA	SN	NA
C3006-150462	2	0873-005GVG00-001_TCRB	-4	-25	NA	SN	NA
C3006-540039	2	0873-005GRB00-001_TCRB	-12	-35	NA	SN	NA
C3006-861927	2	0873-005K8K00-001_TCRB	0	-28	NA	SN	0
C3006-888696	2	0873-0054JB00-001_TCRB	-1	-22	NA	SN	NA
C3006-767493	2	0873-006F5E00-001_TCRB	-12	-40	NA	SN	NA
C3006-550083	2	0873-0043QA00-001_TCRB	-8	-36	NA	SN	NA
C3006-733001	2	0873-003PBE00-001_TCRB	-9	-30	NA	SN	NA
C3006-489578	2	0873-002X0J00-001_TCRB	-2	-31	NA	SN	NA
C3006-963251	2	0873-003BLE00-001_TCRB	-5	-26	NA	SN	NA
C3006-311943	2	0873-0051GE00-005_TCRB	0	-28	NA	SN	0
C3006-988899	2	0873-003CHA00-001_TCRB	-16	-39	NA	SN	NA
C3006-138312	2	0873-0055FD00-001_TCRB	0	-21	NA	SN	0
C3006-954651	2	0873-00438J00-001_TCRB	0	-28	NA	SN	0
C3006-488188	2	0873-007CJH00-001_TCRB	0	-28	NA	SN	0
C3006-976128	2	0873-003CBC00-001_TCRB	-21	-42	NA	SN	NA
C3006-141667	2	0873-003GZG00-001_TCRB	-15	-37	NA	SN	NA
C3006-974307	2	0873-0050WG00-001_TCRB	-5	-28	NA	SN	NA
C3006-276868	2	0873-00509H00-001_TCRB	0	-29	NA	SN	0
C3006-075291	2	0873-003M0F00-001_TCRB	-2	-31	NA	SN	NA
C3006-467355	2	0873-003NTB00-001_TCRB	-3	-32	NA	SN	NA
C3006-910138	2	0873-00515D00-001_TCRB	-19	-40	NA	SN	NA
C3006-734454	2	0873-003KRJ00-001_TCRB	0	-33	NA	SN	0
C3006-304673	2	0873-003BKF00-001_TCRB	-7	-28	NA	SN	NA
C3006-810407	2	0873-003CZK00-001_TCRB	-1	-23	NA	SN	NA
C3006-378621	2	0873-005GDH00-001_TCRB	-1	-30	NA	SN	NA
C3006-970680	2	0873-00433F00-001_TCRB	0	-28	NA	SN	0
C3006-777969	2	0873-0047FH00-001_TCRB	-14	-35	NA	SN	NA
C3006-132890	2	0873-003C7E00-001_TCRB	-15	-36	NA	SN	NA
C3006-842372	2	0873-00CC0G00-001_TCRB	0	-21	NA	SN	0
C3006-598327	2	0873-0054FC00-001_TCRB	-2	-28	NA	SN	NA
C3006-751218	2	0873-0042TD00-001_TCRB	-12	-33	NA	SN	NA
C3006-151846	2	0873-005MJJ00-001_TCRB	-2	-30	NA	SN	NA
C3006-374929	2	0873-003P5D00-001_TCRB	-9	-36	NA	SN	NA
C3006-668014	2	0873-003HNG00-001_TCRB	-11	-31	NA	SN	NA
C3006-136802	2	0873-0044KH00-005_TCRB	0	-29	NA	SN	0
C3006-404285	2	0873-009F4E00-001_TCRB	0	-28	NA	SN	0
C3006-880290	2	0873-003BHK00-001_TCRB	-4	-31	NA	SN	NA
C3006-125193	2	0873-003DRH00-001_TCRB	-1	-30	NA	SN	NA
C3006-949436	2	0873-0054HF00-001_TCRB	-4	-25	NA	SN	NA
C3006-928731	2	0873-0050SA00-001_TCRB	-2	-28	NA	SN	NA
C3006-713298	2	0873-007MFK00-001_TCRB	-11	-32	NA	SN	NA
C3006-226288	2	0873-003DSG00-001_TCRB	-1	-30	NA	SN	NA
C3006-913883	2	0873-003BMC00-001_TCRB	-14	-35	NA	SN	NA
C3006-792749	2	0873-007D2E00-001_TCRB	0	-29	NA	SN	0
C3006-368278	2	0873-0045JD00-001_TCRB	-8	-26	NA	SN	NA
C3006-461821	2	0873-005JSH00-001_TCRB	-3	-27	NA	SN	NA
C3006-952156	2	0873-002WMJ00-001_TCRB	-3	-32	NA	SN	NA
C3006-645066	2	0873-003P3A00-001_TCRB	-8	-29	NA	SN	NA
C3006-518944	2	0873-004ZCK00-001_TCRB	0	-28	NA	SN	0
C3006-084506	2	0873-005GHD00-001_TCRB	0	-29	NA	SN	0
C3006-482767	2	0873-0052GH00-001_TCRB	-3	-24	NA	SN	NA
C3006-124673	2	0873-0055CG00-001_TCRB	-5	-26	NA	SN	NA
C3006-148603	2	0873-002Q2H00-001-re-extraction_TCRB	-1	-30	NA	SN	NA
C3006-930552	2	0873-007L4H00-001_TCRB	NA	NA	-26	PreI	NA
C3006-527021	2	0873-007WVF00-001_TCRB	NA	NA	-54	PreI	NA
C3006-257736	2	0873-007L0G00-001_TCRB	NA	NA	-28	PreI	NA
C3006-230086	2	0873-007X9K00-001_TCRB	NA	NA	-7	PreI	NA
C3006-631302	2	0873-009J2G00-001_TCRB	NA	NA	-42	PreI	NA
C3006-249269	2	0873-00945F00-001_TCRB	NA	NA	-26	PreI	NA
C3006-870767	2	0873-009LRD00-001_TCRB	NA	NA	-5	PreI	NA
C3006-623870	2	0873-0074GA00-001_TCRB	NA	NA	-57	PreI	NA
C3006-668248	2	0873-007NCG00-001_TCRB	NA	NA	-49	PreI	NA
C3006-794110	2	0873-0076LG00-001_TCRB	NA	NA	-39	PreI	NA
C3006-131679	2	0873-007LCF00-001_TCRB	NA	NA	-2	PreI	NA
C3006-233117	2	0873-007L2D00-001_TCRB	NA	NA	-38	PreI	NA
C3006-196142	2	0873-00448A00-001_TCRB	NA	NA	-5	PreI	NA
C3006-602837	2	0873-007L6J00-001_TCRB	NA	NA	-16	PreI	NA
C3006-322464	2	0873-009GCF00-001_TCRB	NA	NA	-1	PreI	NA
C3006-659224	2	0873-007WKB00-001_TCRB	NA	NA	-25	PreI	NA
C3006-393044	2	0873-008DDH00-001_TCRB	NA	NA	-9	PreI	NA
C3006-310624	2	0873-0077FC00-001_TCRB	NA	NA	-62	PreI	NA
C3006-261729	2	0873-0095KK00-001_TCRB	NA	NA	-9	PreI	NA
C3006-531241	2	0873-0076DF00-001_TCRB	NA	NA	-40	PreI	NA
C3006-448545	2	0873-007WQC00-001_TCRB	NA	NA	-21	PreI	NA
C3006-650969	2	0873-009D8J00-001_TCRB	NA	NA	-14	PreI	NA
C3006-095461	2	0873-009PQF00-001_TCRB	NA	NA	-50	PreI	NA
C3006-601435	2	0873-007NFD00-001_TCRB	NA	NA	-7	PreI	NA
C3006-060018	2	0873-00750C00-001_TCRB	NA	NA	-36	PreI	NA
C3006-450938	2	0873-009G2F00-001_TCRB	NA	NA	-3	PreI	NA
C3006-645120	2	0873-007CTF00-001_TCRB	NA	NA	-12	PreI	NA
C3006-419246	2	0873-009J1K00-001_TCRB	NA	NA	-46	PreI	NA
C3006-755561	2	0873-007PJK00-001_TCRB	NA	NA	-3	PreI	NA
C3006-937242	2	0873-009PRH00-001_TCRB	NA	NA	-36	PreI	NA
C3006-023427	2	0873-009L1F00-001_TCRB	NA	NA	-77	PreI	NA
C3006-831527	2	0873-00CQYG00-001-re-extraction_TCRB	NA	NA	-51	PreI	NA
C3006-006095	2	0873-00CF1B00-001-re-extraction_TCRB	NA	NA	-23	PreI	NA
C3006-010022	2	0873-007LTD00-001-re-extraction_TCRB	NA	NA	-5	PreI	NA
C3006-228686	2	0873-006RLF00-001-re-extraction_TCRB	NA	NA	-90	PreI	NA
C3006-208577	2	0873-00FD1K00-001-re-extraction_TCRB	NA	NA	-38	PreI	NA
C3006-728682	2	0873-00CF8C00-001-re-extraction_TCRB	NA	NA	-18	PreI	NA
C3006-397840	2	0873-00793D00-001_TCRB	-6	-27	NA	SP	NA
C3006-499593	2	0873-002WYF00-001_TCRB	-2	-31	NA	SP	NA
C3006-342915	2	0873-007GVJ00-001_TCRB	0	-29	NA	SP	0
C3006-283574	2	0873-003GPJ00-001_TCRB	-3	-37	NA	SP	NA
C3006-626036	2	0873-0040GE00-001_TCRB	-11	NA	NA	SP	NA
C3006-728367	2	0873-0054CF00-001_TCRB	-25	-53	NA	SP	NA
C3006-597835	2	0873-003J2J00-001_TCRB	0	-29	NA	SP	0
C3006-402098	2	0873-006MZD00-001_TCRB	0	-28	NA	SP	0
C3006-099057	2	0873-003KFD00-001_TCRB	0	-33	NA	SP	0
C3006-931120	2	0873-005GKC00-001_TCRB	0	-29	NA	SP	0
C3006-053503	2	0873-008DRB00-001_TCRB	-7	-46	NA	SP	NA
C3006-477598	2	0873-0046CJ00-001_TCRB	-1	-29	NA	SP	NA
C3006-711354	2	0873-006F6F00-001_TCRB	-12	-40	NA	SP	NA
C3006-738631	2	0873-008BXA00-001_TCRB	0	-27	NA	SP	0
C3006-698681	2	0873-006JMH00-001_TCRB	-8	-36	NA	SP	NA
C3006-903454	2	0873-0047LK00-001_TCRB	-2	-30	NA	SP	NA
C3006-192737	2	0873-009DXD00-001_TCRB	0	-27	NA	SP	0
C3006-157580	2	0873-005N0K00-001_TCRB	0	-35	NA	SP	0
C3006-545945	2	0873-0068DH00-001_TCRB	-16	-54	NA	SP	NA
C3006-663832	2	0873-00792C00-001_TCRB	0	-28	NA	SP	0
C3006-250895	2	0873-005MBB00-001_TCRB	0	-28	NA	SP	0
C3006-977852	2	0873-0073JA00-001_TCRB	-1	-29	NA	SP	NA
C3006-228686	5	0873-00DKZH00-001_TCRB	NA	NA	21	I	21
C3006-425082	4	0873-009MDA00-001_TCRB	-39	NA	28	I	28
C3006-531241	4	0873-009L8K00-001_TCRB	NA	NA	22	I	22
C3006-257736	4	0873-00B8PG00-001_TCRB	NA	NA	31	I	31
C3006-937242	4	0873-00G7PE00-001_TCRB	NA	NA	20	I	20
C3006-249269	4	0873-00D9BH00-001_TCRB	NA	NA	30	I	30
C3006-233117	4	0873-00B8SE00-001_TCRB	NA	NA	21	I	21
C3006-728682	4	0873-00GQLF00-001_TCRB	NA	NA	31	I	31
C3006-060018	4	0873-009D3F00-001_TCRB	NA	NA	21	I	21
C3006-631302	4	0873-00F7VJ00-001_TCRB	NA	NA	11	I	11
C3006-659224	4	0873-00D18F00-001_TCRB	NA	NA	36	I	36
C3006-794110	4	0873-009G8H00-001_TCRB	NA	NA	17	I	17
C3006-095461	5	0873-00HYYB00-001_TCRB	NA	NA	32	I	32
C3006-527021	4	0873-00D1HH00-001_TCRB	NA	NA	8	I	8
C3006-198192	4	0873-00HZSA00-001_TCRB	-7	NA	12	I	12
C3006-006095	4	0873-00H9WG00-001_TCRB	NA	NA	31	I	31
C3006-930552	4	0873-00G1KH00-001_TCRB	NA	NA	33	I	33
C3006-023427	4	0873-00HY4E00-001_TCRB	NA	NA	13	I	13
C3006-010166	4	0873-009NPF00-001_TCRB	-55	-84	16	I	16
C3006-831527	4	0873-00HVCD00-001_TCRB	NA	NA	7	I	7
C3006-650969	4	0873-00F54H00-001_TCRB	NA	NA	38	I	38
C3006-126387	5	0873-00CFHA00-001_TCRB	-9	-42	39	I	39
C3006-683729	5	0873-00B8LF00-001_TCRB	-6	NA	38	I	38
C3006-023427	5	0873-00JC8B00-001_TCRB	NA	NA	32	I	32
C3006-419246	4	0873-00FB6H00-001_TCRB	NA	NA	8	I	8
C3006-516942	4	0873-009MXJ00-001_TCRB	-2	-23	35	I	35
C3006-448545	4	0873-00CDYA00-001-re-extraction_TCRB	NA	NA	34	I	34
C3006-668248	4	0873-00CF6K00-001-re-extraction_TCRB	NA	NA	13	I	13
C3006-448545	5	0873-00H9TJ00-001_TCRB	NA	NA	88	I45	88
C3006-794110	5	0873-00FC8G00-001_TCRB	NA	NA	72	I45	72
C3006-552310	5	0873-00DLJG00-001_TCRB	-28	-63	47	I45	47
C3006-645120	4	0873-00B90J00-001_TCRB	NA	NA	55	I45	55
C3006-131679	4	0873-00BB4E00-001_TCRB	NA	NA	58	I45	58
C3006-322464	4	0873-00FCCE00-001_TCRB	NA	NA	54	I45	54
C3006-531241	5	0873-00FBTB00-001_TCRB	NA	NA	71	I45	71
C3006-006095	5	0873-00J34K00-001_TCRB	NA	NA	48	I45	48
C3006-602837	4	0873-00CFFJ00-001_TCRB	NA	NA	51	I45	51
C3006-870767	4	0873-00G28K00-001_TCRB	NA	NA	51	I45	51
C3006-196142	4	0873-006M9C00-001_TCRB	NA	NA	57	I45	57
C3006-930552	5	0873-00G7LA00-001_TCRB	NA	NA	83	I45	83
C3006-870767	5	0873-00J3RJ00-001_TCRB	NA	NA	88	I45	88
C3006-755561	4	0873-00CFPG00-001_TCRB	NA	NA	60	I45	60
C3006-029434	5	0873-00F56J00-001_TCRB	-68	-98	62	I45	62
C3006-527021	5	0873-00GQSE00-001_TCRB	NA	NA	50	I45	50
C3006-230086	4	0873-00CTZB00-001_TCRB	NA	NA	52	I45	52
C3006-553646	5	0873-00G7QF00-001_TCRB	-7	-35	81	I45	81
C3006-937242	5	0873-00J13H00-001_TCRB	NA	NA	48	I45	48
C3006-310624	5	0873-00FZ9E00-001_TCRB	NA	NA	50	I45	50
C3006-414958	4	0873-009GSG00-001_TCRB	-48	-90	45	I45	45
C3006-631302	5	0873-00J7ZD00-001_TCRB	NA	NA	69	I45	69
C3006-728682	5	0873-00J3HG00-001_TCRB	NA	NA	53	I45	53
C3006-010022	4	0873-009X8K00-001_TCRB	NA	NA	50	I45	50
C3006-233117	5	0873-00G7KG00-001_TCRB	NA	NA	71	I45	71
C3006-261729	4	0873-00DLVF00-001_TCRB	NA	NA	46	I45	46
C3006-601435	4	0873-00B92A00-001_TCRB	NA	NA	47	I45	47
C3006-450938	4	0873-00FC5F00-001_TCRB	NA	NA	52	I45	52
C3006-393044	4	0873-00CTYB00-001_TCRB	NA	NA	45	I45	45
C3006-668248	5	0873-00GQJK00-001_TCRB	NA	NA	62	I45	62
C3006-261729	5	0873-00HYWA00-001_TCRB	NA	NA	100	I90	100
C3006-601435	5	0873-00GQVJ00-001_TCRB	NA	NA	104	I90	104
C3006-010022	5	0873-00G6NE00-001_TCRB	NA	NA	101	I90	101
C3006-393044	5	0873-00HTVJ00-001_TCRB	NA	NA	101	I90	101
C3006-257736	5	0873-00H9SA00-001_TCRB	NA	NA	93	I90	93
C3006-659224	5	0873-00HY8F00-001_TCRB	NA	NA	99	I90	99
C3006-230086	5	0873-00J6TF00-001_TCRB	NA	NA	124	I90	124
C3006-623870	5	0873-00HZ5F00-001_TCRB	NA	NA	102	I90	102
C3006-645120	5	0873-00G2FH00-001_TCRB	NA	NA	98	I90	98
C3006-602837	5	0873-00G7RH00-001_TCRB	NA	NA	93	I90	93
C3006-755561	5	0873-00HY6D00-001_TCRB	NA	NA	119	I90	119
C3006-450938	5	0873-00J4DK00-001_TCRB	NA	NA	99	I90	99
C3006-322464	5	0873-00J4FJ00-001_TCRB	NA	NA	101	I90	101
C3006-550083	4	0873-006HZF00-001_TCRB	48	20	NA	V	20
C3006-974686	4	0873-0060BJ00-001_TCRB	50	21	NA	V	21
C3006-910138	4	0873-006QPB00-001_TCRB	43	22	NA	V	22
C3006-264172	4	0873-006C3A00-001_TCRB	53	22	NA	V	22
C3006-565033	4	0873-0097VJ00-001_TCRB	52	24	NA	V	24
C3006-842372	4	0873-00F5KK00-001_TCRB	56	35	NA	V	35
C3006-774369	4	0873-0067HJ00-001_TCRB	61	34	NA	V	34
C3006-792749	4	0873-009NNC00-001_TCRB	56	27	NA	V	27
C3006-810407	4	0873-00692K00-001_TCRB	58	36	NA	V	36
C3006-141667	4	0873-006N5G00-001_TCRB	56	34	NA	V	34
C3006-033936	4	0873-006KYJ00-001_TCRB	56	28	NA	V	28
C3006-311943	4	0873-0070BF00-001_TCRB	63	35	NA	V	35
C3006-954651	4	0873-006MVE00-001_TCRB	63	35	NA	V	35
C3006-949436	4	0873-006NWH00-001_TCRB	47	26	NA	V	26
C3006-713298	4	0873-009QBH00-001_TCRB	40	19	NA	V	19
C3006-488188	4	0873-009P0F00-001_TCRB	61	33	NA	V	33
C3006-055527	4	0873-009NSD00-001_TCRB	52	31	NA	V	31
C3006-707775	4	0873-005Y3G00-001_TCRB	40	19	NA	V	19
C3006-751218	4	0873-006NBE00-001_TCRB	51	30	NA	V	30
C3006-963251	4	0873-005XYB00-001_TCRB	49	28	NA	V	28
C3006-988899	4	0873-0065WF00-001_TCRB	42	19	NA	V	19
C3006-734454	4	0873-00689B00-001_TCRB	56	23	NA	V	23
C3006-368278	4	0873-006J8A00-001_TCRB	48	30	NA	V	30
C3006-084506	4	0873-0073BH00-001_TCRB	57	28	NA	V	28
C3006-151846	4	0873-007GZK00-001_TCRB	61	33	NA	V	33
C3006-767493	4	0873-0097QA00-001_TCRB	59	31	NA	V	31
C3006-500093	4	0873-006CBJ00-001_TCRB	52	21	NA	V	21
C3006-733001	4	0873-00603D00-001_TCRB	40	19	NA	V	19
C3006-307700	4	0873-0070VE00-001_TCRB	52	24	NA	V	24
C3006-974307	4	0873-006N3K00-001_TCRB	52	29	NA	V	29
C3006-880290	4	0873-0065PG00-001_TCRB	57	30	NA	V	30
C3006-540039	4	0873-00732D00-001_TCRB	44	21	NA	V	21
C3006-633750	4	0873-00BBTK00-001_TCRB	55	21	NA	V	21
C3006-374929	4	0873-006CKG00-001_TCRB	51	24	NA	V	24
C3006-506957	4	0873-00604G00-001_TCRB	42	21	NA	V	21
C3006-075291	4	0873-00657J00-001_TCRB	54	25	NA	V	25
C3006-976128	4	0873-006P0D00-001_TCRB	53	32	NA	V	32
C3006-028653	4	0873-006BVK00-001_TCRB	55	37	NA	V	37
C3006-124673	4	0873-006RWF00-001_TCRB	51	30	NA	V	30
C3006-304673	4	0873-005MKD00-001_TCRB	41	20	NA	V	20
C3006-903118	4	0873-00DRNC00-001_TCRB	63	35	NA	V	35
C3006-136802	4	0873-006PJE00-001_TCRB	60	31	NA	V	31
C3006-056058	4	0873-006K5D00-001_TCRB	54	25	NA	V	25
C3006-645066	4	0873-006HMJ00-001_TCRB	56	35	NA	V	35
C3006-260921	4	0873-00687A00-001_TCRB	56	23	NA	V	23
C3006-598327	4	0873-006QMA00-001_TCRB	55	29	NA	V	29
C3006-125193	4	0873-0060GJ00-001_TCRB	55	26	NA	V	26
C3006-022119	4	0873-0093PH00-001_TCRB	52	23	NA	V	23
C3006-036864	4	0873-006NXD00-001_TCRB	49	27	NA	V	27
C3006-185024	4	0873-006PDE00-001_TCRB	57	28	NA	V	28
C3006-928731	4	0873-006J4G00-001_TCRB	52	26	NA	V	26
C3006-378621	4	0873-0074KC00-001_TCRB	57	28	NA	V	28
C3006-952156	4	0873-006C5D00-001_TCRB	68	39	NA	V	39
C3006-203946	4	0873-0065TH00-001_TCRB	53	32	NA	V	32
C3006-861927	4	0873-0077XK00-001_TCRB	61	33	NA	V	33
C3006-792022	4	0873-006R7K00-001_TCRB	62	33	NA	V	33
C3006-490057	4	0873-006MGF00-001_TCRB	62	31	NA	V	31
C3006-518944	4	0873-006L0K00-001_TCRB	56	28	NA	V	28
C3006-777969	4	0873-006M7B00-001_TCRB	42	21	NA	V	21
C3006-132890	4	0873-006CGJ00-001_TCRB	49	28	NA	V	28
C3006-467355	4	0873-0066HE00-006_TCRB	52	23	NA	V	23
C3006-913883	4	0873-005XZB00-001_TCRB	40	19	NA	V	19
C3006-489578	4	0873-0063KJ00-001_TCRB	62	33	NA	V	33
C3006-404285	4	0873-00FBLD00-006_TCRB	55	27	NA	V	27
C3006-461821	4	0873-0075CC00-001_TCRB	53	29	NA	V	29
C3006-138247	4	0873-00669K00-001_TCRB	48	27	NA	V	27
C3006-482767	4	0873-0070ZD00-001_TCRB	60	39	NA	V	39
C3006-276868	4	0873-006PHJ00-001_TCRB	57	28	NA	V	28
C3006-226288	4	0873-005ZFD00-001_TCRB	51	22	NA	V	22
C3006-668014	4	0873-0065MH00-001_TCRB	46	26	NA	V	26
C3006-688524	4	0873-00D5BA00-001_TCRB	56	28	NA	V	28
C3006-506353	4	0873-006K7G00-001_TCRB	52	24	NA	V	24
C3006-970680	4	0873-006MMA00-001_TCRB	63	35	NA	V	35
C3006-148603	4	0873-005ZBK00-001_TCRB	64	35	NA	V	35
C3006-249855	4	0873-00734H00-001-re-extraction_TCRB	54	34	NA	V	34
C3006-633750	5	0873-00GR3A00-001_TCRB	110	76	NA	V45	76
C3006-461821	5	0873-009C1H00-001_TCRB	104	80	NA	V45	80
C3006-565033	5	0873-00D5VG00-001_TCRB	104	76	NA	V45	76
C3006-489578	5	0873-007D9F00-001_TCRB	110	81	NA	V45	81
C3006-506957	5	0873-007N3G00-001_TCRB	104	83	NA	V45	83
C3006-688524	5	0873-00HX9A00-001_TCRB	112	84	NA	V45	84
C3006-075291	5	0873-007V0E00-001_TCRB	116	87	NA	V45	87
C3006-506353	5	0873-008DHD00-001_TCRB	109	81	NA	V45	81
C3006-540039	5	0873-009CTA00-001_TCRB	102	79	NA	V45	79
C3006-988899	5	0873-007JPC00-001_TCRB	93	70	NA	V45	70
C3006-970680	5	0873-007TMC00-001_TCRB	111	83	NA	V45	83
C3006-055527	5	0873-00DRQE00-001_TCRB	85	64	NA	V45	64
C3006-913883	5	0873-007GCA00-001_TCRB	96	75	NA	V45	75
C3006-264172	5	0873-007SZH00-001_TCRB	110	79	NA	V45	79
C3006-861927	5	0873-009FFD00-001_TCRB	112	84	NA	V45	84
C3006-226288	5	0873-007KQK00-001_TCRB	110	81	NA	V45	81
C3006-713298	5	0873-00G87B00-001_TCRB	96	75	NA	V45	75
C3006-767493	5	0873-00D5PK00-001_TCRB	111	83	NA	V45	83
C3006-598327	5	0873-00943J00-001_TCRB	111	85	NA	V45	85
C3006-792749	5	0873-00G82J00-001_TCRB	113	84	NA	V45	84
C3006-777969	5	0873-0097FJ00-001_TCRB	108	87	NA	V45	87
C3006-148603	5	0873-007BQH00-001_TCRB	112	83	NA	V45	83
C3006-033936	5	0873-008CCJ00-001_TCRB	113	85	NA	V45	85
C3006-307700	5	0873-0096GH00-001_TCRB	108	80	NA	V45	80
C3006-707775	5	0873-007BZD00-001_TCRB	91	70	NA	V45	70
C3006-136802	5	0873-008FBF00-001_TCRB	116	87	NA	V45	87
C3006-974686	5	0873-007MLG00-001_TCRB	108	79	NA	V45	79
C3006-963251	5	0873-007G9G00-001_TCRB	105	84	NA	V45	84
C3006-880290	5	0873-007HBF00-001_TCRB	107	80	NA	V45	80
C3006-249855	5	0873-0095TB00-001_TCRB	104	84	NA	V45	84
C3006-734454	5	0873-007NZC00-001_TCRB	112	79	NA	V45	79
C3006-751218	5	0873-007TYA00-001_TCRB	99	78	NA	V45	78
C3006-774369	5	0873-007BVE00-001_TCRB	104	77	NA	V45	77
C3006-550083	5	0873-008DKC00-001_TCRB	109	81	NA	V45	81
C3006-125193	5	0873-007LRH00-001_TCRB	111	82	NA	V45	82
C3006-138247	5	0873-007RXH00-001_TCRB	109	88	NA	V45	88
C3006-378621	5	0873-00984F00-001_TCRB	110	81	NA	V45	81
C3006-518944	5	0873-008CGG00-001_TCRB	113	85	NA	V45	85
C3006-141667	5	0873-007TBH00-001_TCRB	104	82	NA	V45	82
C3006-928731	5	0873-008C6F00-001_TCRB	111	85	NA	V45	85
C3006-404285	5	0873-00J6HD00-001_TCRB	104	76	NA	V45	76
C3006-276868	5	0873-008F8E00-001_TCRB	113	84	NA	V45	84
C3006-022119	5	0873-00DS1A00-001_TCRB	109	80	NA	V45	80
C3006-138312	5	0873-00947C00-001_TCRB	110	89	NA	V45	89
C3006-056058	5	0873-007XPB00-001_TCRB	109	80	NA	V45	80
C3006-304673	5	0873-007JKK00-001_TCRB	105	84	NA	V45	84
C3006-151846	5	0873-009M8D00-001_TCRB	110	82	NA	V45	82
C3006-084506	5	0873-009B0F00-001_TCRB	113	84	NA	V45	84
C3006-150462	5	0873-0098ZB00-001_TCRB	108	87	NA	V45	87
C3006-842372	5	0873-00J74H00-001_TCRB	111	90	NA	V45	90
C3006-488188	5	0873-00G1PA00-001_TCRB	110	82	NA	V45	82
C3006-733001	5	0873-007KTC00-001_TCRB	96	75	NA	V45	75
C3006-036864	5	0873-0096WE00-001_TCRB	112	90	NA	V45	90
C3006-792022	5	0873-007XVE00-001_TCRB	109	80	NA	V45	80
C3006-668014	5	0873-007G5E00-001_TCRB	94	74	NA	V45	74
C3006-645066	5	0873-007RRF00-001_TCRB	108	87	NA	V45	87
C3006-260921	5	0873-007RTB00-001_TCRB	117	84	NA	V45	84
C3006-203946	5	0873-007N1F00-001_TCRB	110	89	NA	V45	89
C3006-467355	5	0873-007H5H00-001_TCRB	101	72	NA	V45	72
C3006-132890	5	0873-007KNG00-001_TCRB	97	76	NA	V45	76
C3006-374929	5	0873-007Q1J00-001_TCRB	103	76	NA	V45	76
C3006-888696	5	0873-00923D00-001_TCRB	111	90	NA	V45	90
C3006-910138	5	0873-0097CA00-001_TCRB	101	80	NA	V45	80
C3006-954651	5	0873-007VQG00-001_TCRB	111	83	NA	V45	83
C3006-500093	5	0873-007X8B00-001_TCRB	111	80	NA	V45	80
C3006-490057	5	0873-008B6C00-001-re-extraction_TCRB	117	86	NA	V45	86
C3006-435009	4	0873-0060DB00-001_TCRB	46	15	-30	VPreB	15
C3006-111229	4	0873-0094YD00-001_TCRB	56	22	-3	VPreB	22
C3006-395719	4	0873-0069VD00-001_TCRB	52	13	-30	VPreB	13
C3006-679401	4	0873-0063JD00-001_TCRB	57	28	-10	VPreB	28
C3006-575433	4	0873-00761G00-001_TCRB	62	33	-57	VPreB	33
C3006-006142	4	0873-00CBGG00-001_TCRB	42	9	-54	VPreB	9
C3006-675332	4	0873-00D98C00-001_TCRB	57	29	-1	VPreB	29
C3006-324988	4	0873-00DKLJ00-001_TCRB	53	28	-24	VPreB	28
C3006-856673	4	0873-006HYF00-001_TCRB	55	24	-25	VPreB	24
C3006-385161	4	0873-005XLA00-001_TCRB	53	26	-63	VPreB	26
C3006-311470	4	0873-009F5K00-001_TCRB	56	28	-54	VPreB	28
C3006-491012	4	0873-00950E00-001_TCRB	54	24	-15	VPreB	24
C3006-324988	5	0873-00HYVC00-001_TCRB	107	82	30	VPstB	30
C3006-856673	5	0873-007X7F00-001_TCRB	111	80	31	VPstB	31
C3006-464099	4	0873-00DKMF00-001_TCRB	53	22	43	VPstB	22
C3006-810706	4	0873-005ZRJ00-001_TCRB	55	28	17	VPstB	17
C3006-679401	5	0873-007J5D00-001_TCRB	108	79	41	VPstB	41
C3006-575433	5	0873-00BBZG00-001_TCRB	146	117	27	VPstB	27
C3006-231515	5	0873-007MMJ00-001_TCRB	65	44	37	VPstB	37
C3006-255188	4	0873-009P9J00-001_TCRB	57	29	34	VPstB	29
C3006-006142	5	0873-00HWCH00-001_TCRB	106	73	10	VPstB	10
C3006-435009	5	0873-007MNE00-001_TCRB	104	73	28	VPstB	28
C3006-395719	5	0873-007RNF00-001_TCRB	109	70	27	VPstB	27
C3006-788054	5	0873-00J68H00-001_TCRB	121	100	12	VPstB	12
C3006-402098	4	0873-00955J00-001_TCRB	63	35	NA	H	35
C3006-099057	4	0873-0067ZE00-001_TCRB	56	23	NA	H	23
C3006-903454	4	0873-006BDF00-001_TCRB	54	26	NA	H	26
C3006-738631	4	0873-00D14E00-001_TCRB	55	28	NA	H	28
C3006-157580	4	0873-00797K00-001_TCRB	56	21	NA	H	21
C3006-342915	4	0873-00B8FJ00-001_TCRB	63	34	NA	H	34
C3006-597835	4	0873-0066JJ00-006_TCRB	57	28	NA	H	28
C3006-397840	4	0873-009KRE00-001_TCRB	51	30	NA	H	30
C3006-192737	4	0873-00FBGG00-006_TCRB	55	28	NA	H	28
C3006-477598	4	0873-006LGA00-001_TCRB	56	28	NA	H	28
C3006-250895	4	0873-007B2J00-001_TCRB	56	28	NA	H	28
C3006-499593	4	0873-005M6J00-001_TCRB	49	20	NA	H	20
C3006-053503	4	0873-00DRFH00-001_TCRB	55	16	NA	H	16
C3006-698681	4	0873-008C2A00-001_TCRB	51	23	NA	H	23
C3006-977852	4	0873-0091TG00-001_TCRB	47	19	NA	H	19
C3006-663832	4	0873-009NDJ00-001_TCRB	57	29	NA	H	29
C3006-711354	4	0873-0097RD00-001_TCRB	59	31	NA	H	31
C3006-283574	4	0873-005ZME00-001_TCRB	48	14	NA	H	14
C3006-931120	4	0873-0073CK00-001-re-extraction_TCRB	57	28	NA	H	28
C3006-099057	5	0873-007RSK00-001_TCRB	117	84	NA	H45	84
C3006-711354	5	0873-00D5QD00-001_TCRB	111	83	NA	H45	83
C3006-931120	5	0873-009CRK00-001_TCRB	115	86	NA	H45	86
C3006-192737	5	0873-00HYCF00-001_TCRB	95	68	NA	H45	68
C3006-477598	5	0873-008D2D00-001_TCRB	113	85	NA	H45	85
C3006-342915	5	0873-00G6QB00-001_TCRB	112	83	NA	H45	83
C3006-977852	5	0873-00DMGK00-001_TCRB	104	76	NA	H45	76
C3006-157580	5	0873-009JJG00-001_TCRB	111	76	NA	H45	76
C3006-545945	5	0873-00B9WD00-001_TCRB	96	58	NA	H45	58
C3006-597835	5	0873-007TCK00-001_TCRB	119	90	NA	H45	90
C3006-728367	5	0873-00929J00-001_TCRB	87	59	NA	H45	59
C3006-283574	5	0873-007PZK00-001_TCRB	111	77	NA	H45	77
C3006-402098	5	0873-00D1JD00-001_TCRB	111	83	NA	H45	83
C3006-698681	5	0873-00D5GA00-001_TCRB	107	79	NA	H45	79
C3006-053503	5	0873-00HXLH00-001_TCRB	108	69	NA	H45	69
C3006-250895	5	0873-009LFJ00-001_TCRB	111	83	NA	H45	83
C3006-738631	5	0873-00HWSJ00-001-re-extraction_TCRB	111	84	NA	H45	84
C3006-377042	2	0873-0055GK00-001_TCRB	0	-28	-123	SN*	0
C3006-111116	2	0873-003NZE00-001_TCRB	-42	-62	-8	SN*	NA
C3006-425082	2	0873-0079GG00-001_TCRB	-96	NA	-29	SN*	NA
C3006-525167	2	0873-002PYJ00-001_TCRB	-23	-54	-4	SN*	NA
C3006-575433	2	0873-005H7K00-005_TCRB	0	-29	-119	SN*	0
C3006-111229	2	0873-006QXG00-001_TCRB	0	-34	-59	SN*	0
C3006-364047	2	0873-00783A00-001_TCRB	0	NA	-58	SN*	0
C3006-345949	2	0873-0054WA00-001_TCRB	0	-37	-23	SN*	0
C3006-126387	2	0873-00660G00-001_TCRB	-127	-160	-79	SN*	NA
C3006-948169	2	0873-009P1E00-001_TCRB	-40	-98	-14	SN*	NA
C3006-006142	2	0873-0093MJ00-001_TCRB	0	-33	-96	SN*	0
C3006-679401	2	0873-0039SD00-001_TCRB	-4	-33	-71	SN*	NA
C3006-810706	2	0873-003B5D00-001_TCRB	-1	-28	-39	SN*	NA
C3006-048262	2	0873-007LYB00-001_TCRB	0	NA	-33	SN*	0
C3006-683729	2	0873-0065ZK00-001_TCRB	-116	NA	-72	SN*	NA
C3006-589393	2	0873-0070WC00-001_TCRB	-131	NA	-111	SN*	NA
C3006-468186	2	0873-0038BF00-001_TCRB	-121	-150	-73	SN*	NA
C3006-335849	2	0873-0066CE00-001_TCRB	-134	-162	-104	SN*	NA
C3006-018266	2	0873-0038GF00-001_TCRB	-113	-142	-102	SN*	NA
C3006-368215	2	0873-009B4G00-001_TCRB	-48	-76	-5	SN*	NA
C3006-395689	2	0873-005MCE00-001_TCRB	0	-35	-35	SN*	0
C3006-029434	2	0873-0075GE00-001_TCRB	-174	-204	-44	SN*	NA
C3006-311470	2	0873-00768F00-001_TCRB	0	-28	-110	SN*	0
C3006-649790	2	0873-0079HJ00-001_TCRB	-113	-141	-72	SN*	NA
C3006-435009	2	0873-003NRF00-001_TCRB	-7	-38	-83	SN*	NA
C3006-237168	2	0873-009J3F00-001_TCRB	-46	NA	-5	SN*	NA
C3006-933823	2	0873-00436B00-001_TCRB	0	-28	-99	SN*	0
C3006-788054	2	0873-0071TE00-001_TCRB	-51	-72	-160	SN*	NA
C3006-255188	2	0873-007GXB00-001_TCRB	0	-28	-23	SN*	0
C3006-252467	2	0873-0093ZF00-001_TCRB	-28	-55	-8	SN*	NA
C3006-480056	2	0873-003MVG00-001_TCRB	-7	NA	-143	SN*	NA
C3006-161236	2	0873-009B8A00-001_TCRB	-107	NA	-67	SN*	NA
C3006-194691	2	0873-003DXK00-001_TCRB	-4	-38	-43	SN*	NA
C3006-010166	2	0873-007D4J00-001_TCRB	-112	-141	-41	SN*	NA
C3006-814476	2	0873-00971A00-001_TCRB	-2	-129	-68	SN*	NA
C3006-526519	2	0873-005DWB00-001_TCRB	-170	-201	-106	SN*	NA
C3006-678058	2	0873-005KVE00-001_TCRB	-112	-154	-2	SN*	NA
C3006-624679	2	0873-0051WH00-001_TCRB	0	-28	-18	SN*	0
C3006-385161	2	0873-0039RC00-001_TCRB	-2	-29	-118	SN*	NA
C3006-999763	2	0873-007KWE00-001_TCRB	-116	-144	-67	SN*	NA
C3006-516942	2	0873-007CBA00-001_TCRB	-58	-79	-21	SN*	NA
C3006-281806	2	0873-0074QD00-001_TCRB	-4	-61	-33	SN*	NA
C3006-414958	2	0873-0076NE00-001_TCRB	-104	-146	-11	SN*	NA
C3006-964822	2	0873-007BFE00-001_TCRB	0	-28	-203	SN*	0
C3006-893432	4	0873-0079TB00-001_TCRB	-34	-112	-53	SN*	NA
C3006-746868	2	0873-003DLA00-001_TCRB	-1	-35	-11	SN*	NA
C3006-131848	2	0873-0051YG00-001_TCRB	0	-28	-21	SN*	0
C3006-395719	2	0873-0042PE00-001_TCRB	-2	-41	-84	SN*	NA
C3006-035520	2	0873-0090BA00-001_TCRB	0	-30	-34	SN*	0
C3006-033375	2	0873-0050YF00-001_TCRB	-113	-141	-47	SN*	NA
C3006-856673	2	0873-0043PG00-001_TCRB	-1	-32	-81	SN*	NA
C3006-491012	2	0873-0071FD00-001_TCRB	0	-30	-69	SN*	0
C3006-808036	2	0873-003BYA00-001_TCRB	-4	-33	-53	SN*	NA
C3006-553646	2	0873-007L5C00-001_TCRB	-116	-144	-28	SN*	NA
C3006-116706	2	0873-002PFH00-001_TCRB	-118	-147	-30	SN*	NA
C3006-675332	2	0873-009NCE00-001_TCRB	0	-28	-58	SN*	0
C3006-140961	2	0873-006S2A00-001_TCRB	-48	-107	-101	SN*	NA
C3006-576937	2	0873-008BSD00-001_TCRB	0	-27	-11	SN*	0
C3006-231515	2	0873-003GVF00-001_TCRB	-48	-69	-76	SN*	NA
C3006-937398	2	0873-003P2E00-001_TCRB	-117	-146	-64	SN*	NA
C3006-552310	2	0873-0071WB00-001_TCRB	-137	-172	-62	SN*	NA
C3006-777573	2	0873-005KHH00-001_TCRB	0	NA	-157	SN*	0
C3006-685025	2	0873-009F1G00-001_TCRB	0	-37	-33	SN*	0
C3006-198192	2	0873-00DL8C00-001_TCRB	-63	NA	-44	SN*	NA
C3006-663832	5	0873-00G6ZF00-001_TCRB	120	92	NA	H90	92
C3006-903454	5	0873-00914E00-001_TCRB	124	96	NA	H90	96
C3006-597835	5	0873-007TCK00-001_TCRB	119	90	NA	H90	90
C3006-397840	5	0873-00G73F00-001_TCRB	114	93	NA	H90	93
C3006-499593	5	0873-0096ZA00-001_TCRB	142	113	NA	H90	113
C3006-185024	5	0873-009B2C00-001_TCRB	125	96	NA	V90	96
C3006-976128	5	0873-009J9A00-001_TCRB	128	107	NA	V90	107
C3006-810407	5	0873-0096BH00-001_TCRB	135	113	NA	V90	113
C3006-952156	5	0873-007XDD00-001_TCRB	128	99	NA	V90	99
C3006-974307	5	0873-009KNE00-001_TCRB	135	112	NA	V90	112
C3006-124673	5	0873-009CVE00-001_TCRB	115	94	NA	V90	94
C3006-903118	5	0873-00J46E00-001_TCRB	119	91	NA	V90	91
C3006-311943	5	0873-0096DA00-001_TCRB	119	91	NA	V90	91
C3006-368278	5	0873-0090WJ00-001_TCRB	111	93	NA	V90	93
C3006-482767	5	0873-0096LE00-001_TCRB	116	95	NA	V90	95
C3006-949436	5	0873-009DLH00-001_TCRB	122	101	NA	V90	101
C3006-028653	5	0873-0090ZH00-001_TCRB	125	107	NA	V90	107

## Sheet: Fig_2A
pubid	sample_name	virus_param	exposure_level	since_last_exposure	value
C3006-006142	0873-00CBGG00-001_TCRB	SARS-COV-2.D614G_id50	VPreB	9	569.088
C3006-010022	0873-009X8K00-001_TCRB	SARS-COV-2.D614G_id50	I45	50	21.755
C3006-010166	0873-007D4J00-001_TCRB	SARS-COV-2.D614G_id50	SN*	NA	31.6763
C3006-022119	0873-006QHH00-001_TCRB	SARS-COV-2.D614G_id50	SN	NA	10
C3006-022119	0873-0093PH00-001_TCRB	SARS-COV-2.D614G_id50	V	23	999.966
C3006-028653	0873-003PTK00-001_TCRB	SARS-COV-2.D614G_id50	SN	NA	10
C3006-028653	0873-006BVK00-001_TCRB	SARS-COV-2.D614G_id50	V	37	1425.01
C3006-028653	0873-0090ZH00-001_TCRB	SARS-COV-2.D614G_id50	V90	107	478.02
C3006-033375	0873-0050YF00-001_TCRB	SARS-COV-2.D614G_id50	SN*	NA	10
C3006-033936	0873-00462B00-001_TCRB	SARS-COV-2.D614G_id50	SN	NA	10
C3006-033936	0873-006KYJ00-001_TCRB	SARS-COV-2.D614G_id50	V	28	1270.7
C3006-033936	0873-008CCJ00-001_TCRB	SARS-COV-2.D614G_id50	V45	85	460.225
C3006-035520	0873-0090BA00-001_TCRB	SARS-COV-2.D614G_id50	SN*	0	10
C3006-048262	0873-007LYB00-001_TCRB	SARS-COV-2.D614G_id50	SN*	0	27.8708
C3006-053503	0873-008DRB00-001_TCRB	SARS-COV-2.D614G_id50	SP	NA	10
C3006-053503	0873-00DRFH00-001_TCRB	SARS-COV-2.D614G_id50	H	16	4772.4
C3006-055527	0873-009NSD00-001_TCRB	SARS-COV-2.D614G_id50	V	31	210.398
C3006-056058	0873-00521J00-001_TCRB	SARS-COV-2.D614G_id50	SN	0	15.3009
C3006-056058	0873-007XPB00-001_TCRB	SARS-COV-2.D614G_id50	V45	80	165.387
C3006-060018	0873-009D3F00-001_TCRB	SARS-COV-2.D614G_id50	I	21	41.3929
C3006-084506	0873-005GHD00-001_TCRB	SARS-COV-2.D614G_id50	SN	0	10
C3006-084506	0873-0073BH00-001_TCRB	SARS-COV-2.D614G_id50	V	28	843.455
C3006-099057	0873-003KFD00-001_TCRB	SARS-COV-2.D614G_id50	SP	0	53.9923
C3006-111116	0873-003NZE00-001_TCRB	SARS-COV-2.D614G_id50	SN*	NA	34.7842
C3006-111229	0873-006QXG00-001_TCRB	SARS-COV-2.D614G_id50	SN*	0	10
C3006-111229	0873-0094YD00-001_TCRB	SARS-COV-2.D614G_id50	VPreB	22	925.719
C3006-116706	0873-002PFH00-001_TCRB	SARS-COV-2.D614G_id50	SN*	NA	10
C3006-125193	0873-003DRH00-001_TCRB	SARS-COV-2.D614G_id50	SN	NA	10
C3006-126387	0873-00660G00-001_TCRB	SARS-COV-2.D614G_id50	SN*	NA	20.9756
C3006-131848	0873-0051YG00-001_TCRB	SARS-COV-2.D614G_id50	SN*	0	10
C3006-132890	0873-003C7E00-001_TCRB	SARS-COV-2.D614G_id50	SN	NA	10
C3006-132890	0873-006CGJ00-001_TCRB	SARS-COV-2.D614G_id50	V	28	1061.76
C3006-132890	0873-007KNG00-001_TCRB	SARS-COV-2.D614G_id50	V45	76	816.171
C3006-136802	0873-0044KH00-005_TCRB	SARS-COV-2.D614G_id50	SN	0	54.2695
C3006-136802	0873-006PJE00-001_TCRB	SARS-COV-2.D614G_id50	V	31	1130.68
C3006-138247	0873-0042YB00-001_TCRB	SARS-COV-2.D614G_id50	SN	NA	25.1112
C3006-138247	0873-00669K00-001_TCRB	SARS-COV-2.D614G_id50	V	27	579.102
C3006-138312	0873-0055FD00-001_TCRB	SARS-COV-2.D614G_id50	SN	0	10
C3006-138312	0873-00947C00-001_TCRB	SARS-COV-2.D614G_id50	V45	89	468.533
C3006-148603	0873-002Q2H00-001-re-extraction_TCRB	SARS-COV-2.D614G_id50	SN	NA	10
C3006-148603	0873-005ZBK00-001_TCRB	SARS-COV-2.D614G_id50	V	35	4210.11
C3006-151846	0873-005MJJ00-001_TCRB	SARS-COV-2.D614G_id50	SN	NA	50.1626
C3006-151846	0873-007GZK00-001_TCRB	SARS-COV-2.D614G_id50	V	33	934.641
C3006-157580	0873-005N0K00-001_TCRB	SARS-COV-2.D614G_id50	SP	0	248.923
C3006-157580	0873-00797K00-001_TCRB	SARS-COV-2.D614G_id50	H	21	4763.04
C3006-157580	0873-009JJG00-001_TCRB	SARS-COV-2.D614G_id50	H45	76	5492.14
C3006-185024	0873-00507J00-001_TCRB	SARS-COV-2.D614G_id50	SN	0	10
C3006-185024	0873-006PDE00-001_TCRB	SARS-COV-2.D614G_id50	V	28	2044.64
C3006-185024	0873-009B2C00-001_TCRB	SARS-COV-2.D614G_id50	V90	96	712.166
C3006-192737	0873-009DXD00-001_TCRB	SARS-COV-2.D614G_id50	SP	0	29.7815
C3006-192737	0873-00FBGG00-006_TCRB	SARS-COV-2.D614G_id50	H	28	12265.4
C3006-194691	0873-003DXK00-001_TCRB	SARS-COV-2.D614G_id50	SN*	NA	10
C3006-198192	0873-00DL8C00-001_TCRB	SARS-COV-2.D614G_id50	SN*	NA	10
C3006-203946	0873-003MNB00-001_TCRB	SARS-COV-2.D614G_id50	SN	NA	10
C3006-203946	0873-0065TH00-001_TCRB	SARS-COV-2.D614G_id50	V	32	681.059
C3006-226288	0873-003DSG00-001_TCRB	SARS-COV-2.D614G_id50	SN	NA	10
C3006-226288	0873-005ZFD00-001_TCRB	SARS-COV-2.D614G_id50	V	22	912.105
C3006-231515	0873-003GVF00-001_TCRB	SARS-COV-2.D614G_id50	SN*	NA	10
C3006-249855	0873-00734H00-001-re-extraction_TCRB	SARS-COV-2.D614G_id50	V	34	718.516
C3006-250895	0873-005MBB00-001_TCRB	SARS-COV-2.D614G_id50	SP	0	177.197
C3006-250895	0873-007B2J00-001_TCRB	SARS-COV-2.D614G_id50	H	28	3494.25
C3006-252467	0873-0093ZF00-001_TCRB	SARS-COV-2.D614G_id50	SN*	NA	41.5243
C3006-255188	0873-007GXB00-001_TCRB	SARS-COV-2.D614G_id50	SN*	0	10
C3006-255188	0873-009P9J00-001_TCRB	SARS-COV-2.D614G_id50	VPstB	29	2699.25
C3006-257736	0873-00B8PG00-001_TCRB	SARS-COV-2.D614G_id50	I	31	77.8079
C3006-260921	0873-003KPA00-001_TCRB	SARS-COV-2.D614G_id50	SN	0	10
C3006-261729	0873-00DLVF00-001_TCRB	SARS-COV-2.D614G_id50	I45	46	10
C3006-264172	0873-0043GC00-001_TCRB	SARS-COV-2.D614G_id50	SN	0	25.5496
C3006-264172	0873-006C3A00-001_TCRB	SARS-COV-2.D614G_id50	V	22	1136.42
C3006-276868	0873-00509H00-001_TCRB	SARS-COV-2.D614G_id50	SN	0	10
C3006-276868	0873-006PHJ00-001_TCRB	SARS-COV-2.D614G_id50	V	28	1509.65
C3006-276868	0873-008F8E00-001_TCRB	SARS-COV-2.D614G_id50	V45	84	456.18
C3006-281806	0873-0074QD00-001_TCRB	SARS-COV-2.D614G_id50	SN*	NA	10
C3006-283574	0873-003GPJ00-001_TCRB	SARS-COV-2.D614G_id50	SP	NA	66.5239
C3006-283574	0873-005ZME00-001_TCRB	SARS-COV-2.D614G_id50	H	14	11818.4
C3006-304673	0873-007JKK00-001_TCRB	SARS-COV-2.D614G_id50	V45	84	460.909
C3006-307700	0873-0070VE00-001_TCRB	SARS-COV-2.D614G_id50	V	24	836.866
C3006-307700	0873-0096GH00-001_TCRB	SARS-COV-2.D614G_id50	V45	80	147.926
C3006-310624	0873-00FZ9E00-001_TCRB	SARS-COV-2.D614G_id50	I45	50	46.2573
C3006-311470	0873-00768F00-001_TCRB	SARS-COV-2.D614G_id50	SN*	0	10
C3006-311470	0873-009F5K00-001_TCRB	SARS-COV-2.D614G_id50	VPreB	28	995.002
C3006-311943	0873-0051GE00-005_TCRB	SARS-COV-2.D614G_id50	SN	0	10
C3006-311943	0873-0070BF00-001_TCRB	SARS-COV-2.D614G_id50	V	35	1114.79
C3006-311943	0873-0096DA00-001_TCRB	SARS-COV-2.D614G_id50	V90	91	684.369
C3006-322464	0873-00FCCE00-001_TCRB	SARS-COV-2.D614G_id50	I45	54	10
C3006-324988	0873-00DKLJ00-001_TCRB	SARS-COV-2.D614G_id50	VPreB	28	460.678
C3006-335849	0873-0066CE00-001_TCRB	SARS-COV-2.D614G_id50	SN*	NA	10
C3006-342915	0873-007GVJ00-001_TCRB	SARS-COV-2.D614G_id50	SP	0	25.5878
C3006-342915	0873-00B8FJ00-001_TCRB	SARS-COV-2.D614G_id50	H	34	5690.62
C3006-345949	0873-0054WA00-001_TCRB	SARS-COV-2.D614G_id50	SN*	0	25.0144
C3006-364047	0873-00783A00-001_TCRB	SARS-COV-2.D614G_id50	SN*	0	10
C3006-368278	0873-0045JD00-001_TCRB	SARS-COV-2.D614G_id50	SN	NA	10
C3006-377042	0873-0055GK00-001_TCRB	SARS-COV-2.D614G_id50	SN*	0	27.2944
C3006-378621	0873-005GDH00-001_TCRB	SARS-COV-2.D614G_id50	SN	NA	10
C3006-378621	0873-0074KC00-001_TCRB	SARS-COV-2.D614G_id50	V	28	3383.03
C3006-385161	0873-0039RC00-001_TCRB	SARS-COV-2.D614G_id50	SN*	NA	10
C3006-385161	0873-005XLA00-001_TCRB	SARS-COV-2.D614G_id50	VPreB	26	1078.75
C3006-393044	0873-00HTVJ00-001_TCRB	SARS-COV-2.D614G_id50	I90	101	10
C3006-395689	0873-005MCE00-001_TCRB	SARS-COV-2.D614G_id50	SN*	0	50.1644
C3006-395719	0873-0042PE00-001_TCRB	SARS-COV-2.D614G_id50	SN*	NA	10
C3006-395719	0873-0069VD00-001_TCRB	SARS-COV-2.D614G_id50	VPreB	13	1834.22
C3006-397840	0873-00793D00-001_TCRB	SARS-COV-2.D614G_id50	SP	NA	10
C3006-397840	0873-009KRE00-001_TCRB	SARS-COV-2.D614G_id50	H	30	2829.51
C3006-402098	0873-006MZD00-001_TCRB	SARS-COV-2.D614G_id50	SP	0	35.0878
C3006-402098	0873-00955J00-001_TCRB	SARS-COV-2.D614G_id50	H	35	4339.4
C3006-404285	0873-009F4E00-001_TCRB	SARS-COV-2.D614G_id50	SN	0	10
C3006-404285	0873-00FBLD00-006_TCRB	SARS-COV-2.D614G_id50	V	27	566.455
C3006-414958	0873-0076NE00-001_TCRB	SARS-COV-2.D614G_id50	SN*	NA	10
C3006-414958	0873-009GSG00-001_TCRB	SARS-COV-2.D614G_id50	I45	45	65.0046
C3006-419246	0873-00FB6H00-001_TCRB	SARS-COV-2.D614G_id50	I	8	10
C3006-435009	0873-003NRF00-001_TCRB	SARS-COV-2.D614G_id50	SN*	NA	10
C3006-461821	0873-005JSH00-001_TCRB	SARS-COV-2.D614G_id50	SN	NA	10
C3006-461821	0873-009C1H00-001_TCRB	SARS-COV-2.D614G_id50	V45	80	216.853
C3006-464099	0873-00DKMF00-001_TCRB	SARS-COV-2.D614G_id50	VPstB	22	1369.43
C3006-467355	0873-003NTB00-001_TCRB	SARS-COV-2.D614G_id50	SN	NA	18.0437
C3006-477598	0873-0046CJ00-001_TCRB	SARS-COV-2.D614G_id50	SP	NA	61.7789
C3006-477598	0873-006LGA00-001_TCRB	SARS-COV-2.D614G_id50	H	28	2694.92
C3006-477598	0873-008D2D00-001_TCRB	SARS-COV-2.D614G_id50	H45	85	1053.68
C3006-482767	0873-0052GH00-001_TCRB	SARS-COV-2.D614G_id50	SN	NA	24.9448
C3006-482767	0873-0096LE00-001_TCRB	SARS-COV-2.D614G_id50	V90	95	892.628
C3006-488188	0873-007CJH00-001_TCRB	SARS-COV-2.D614G_id50	SN	0	10
C3006-488188	0873-009P0F00-001_TCRB	SARS-COV-2.D614G_id50	V	33	1997.34
C3006-489578	0873-002X0J00-001_TCRB	SARS-COV-2.D614G_id50	SN	NA	10
C3006-489578	0873-0063KJ00-001_TCRB	SARS-COV-2.D614G_id50	V	33	673.295
C3006-490057	0873-0042QF00-001_TCRB	SARS-COV-2.D614G_id50	SN	NA	10
C3006-490057	0873-006MGF00-001_TCRB	SARS-COV-2.D614G_id50	V	31	770.29
C3006-491012	0873-0071FD00-001_TCRB	SARS-COV-2.D614G_id50	SN*	0	20.4961
C3006-491012	0873-00950E00-001_TCRB	SARS-COV-2.D614G_id50	VPreB	24	623.767
C3006-499593	0873-002WYF00-001_TCRB	SARS-COV-2.D614G_id50	SP	NA	138.778
C3006-499593	0873-005M6J00-001_TCRB	SARS-COV-2.D614G_id50	H	20	19040.9
C3006-500093	0873-0040HC00-001_TCRB	SARS-COV-2.D614G_id50	SN	NA	10
C3006-500093	0873-006CBJ00-001_TCRB	SARS-COV-2.D614G_id50	V	21	2074.97
C3006-500093	0873-007X8B00-001_TCRB	SARS-COV-2.D614G_id50	V45	80	289.944
C3006-506353	0873-0050LG00-001_TCRB	SARS-COV-2.D614G_id50	SN	NA	21.1813
C3006-506957	0873-003BRG00-001_TCRB	SARS-COV-2.D614G_id50	SN	NA	10
C3006-506957	0873-00604G00-001_TCRB	SARS-COV-2.D614G_id50	V	21	1421.07
C3006-516942	0873-007CBA00-001_TCRB	SARS-COV-2.D614G_id50	SN*	NA	10
C3006-516942	0873-009MXJ00-001_TCRB	SARS-COV-2.D614G_id50	I	35	21.114
C3006-518944	0873-004ZCK00-001_TCRB	SARS-COV-2.D614G_id50	SN	0	10
C3006-518944	0873-006L0K00-001_TCRB	SARS-COV-2.D614G_id50	V	28	427.599
C3006-518944	0873-008CGG00-001_TCRB	SARS-COV-2.D614G_id50	V45	85	114.073
C3006-525167	0873-002PYJ00-001_TCRB	SARS-COV-2.D614G_id50	SN*	NA	10
C3006-526519	0873-005DWB00-001_TCRB	SARS-COV-2.D614G_id50	SN*	NA	10
C3006-540039	0873-005GRB00-001_TCRB	SARS-COV-2.D614G_id50	SN	NA	10
C3006-550083	0873-0043QA00-001_TCRB	SARS-COV-2.D614G_id50	SN	NA	20.4839
C3006-550083	0873-006HZF00-001_TCRB	SARS-COV-2.D614G_id50	V	20	1220.2
C3006-550083	0873-008DKC00-001_TCRB	SARS-COV-2.D614G_id50	V45	81	254.612
C3006-552310	0873-0071WB00-001_TCRB	SARS-COV-2.D614G_id50	SN*	NA	147.45
C3006-553646	0873-007L5C00-001_TCRB	SARS-COV-2.D614G_id50	SN*	NA	10
C3006-565033	0873-0097VJ00-001_TCRB	SARS-COV-2.D614G_id50	V	24	2641.74
C3006-575433	0873-005H7K00-005_TCRB	SARS-COV-2.D614G_id50	SN*	0	10
C3006-575433	0873-00761G00-001_TCRB	SARS-COV-2.D614G_id50	VPreB	33	1067.58
C3006-576937	0873-008BSD00-001_TCRB	SARS-COV-2.D614G_id50	SN*	0	10
C3006-597835	0873-003J2J00-001_TCRB	SARS-COV-2.D614G_id50	SP	0	20.3476
C3006-597835	0873-0066JJ00-006_TCRB	SARS-COV-2.D614G_id50	H	28	5869.39
C3006-597835	0873-007TCK00-001_TCRB	SARS-COV-2.D614G_id50	H45	90	1548.69
C3006-598327	0873-0054FC00-001_TCRB	SARS-COV-2.D614G_id50	SN	NA	10
C3006-598327	0873-00943J00-001_TCRB	SARS-COV-2.D614G_id50	V45	85	213.849
C3006-624679	0873-0051WH00-001_TCRB	SARS-COV-2.D614G_id50	SN*	0	27.7753
C3006-626036	0873-0040GE00-001_TCRB	SARS-COV-2.D614G_id50	SP	NA	136.546
C3006-633750	0873-00CBQJ00-001_TCRB	SARS-COV-2.D614G_id50	SN	0	24.0925
C3006-633750	0873-00BBTK00-001_TCRB	SARS-COV-2.D614G_id50	V	21	1492.84
C3006-650969	0873-00F54H00-001_TCRB	SARS-COV-2.D614G_id50	I	38	48.1773
C3006-663832	0873-00792C00-001_TCRB	SARS-COV-2.D614G_id50	SP	0	35.7049
C3006-663832	0873-009NDJ00-001_TCRB	SARS-COV-2.D614G_id50	H	29	2910.78
C3006-675332	0873-009NCE00-001_TCRB	SARS-COV-2.D614G_id50	SN*	0	2618.08
C3006-675332	0873-00D98C00-001_TCRB	SARS-COV-2.D614G_id50	VPreB	29	6612.27
C3006-678058	0873-005KVE00-001_TCRB	SARS-COV-2.D614G_id50	SN*	NA	10
C3006-679401	0873-0039SD00-001_TCRB	SARS-COV-2.D614G_id50	SN*	NA	10
C3006-683729	0873-0065ZK00-001_TCRB	SARS-COV-2.D614G_id50	SN*	NA	10
C3006-683729	0873-00B8LF00-001_TCRB	SARS-COV-2.D614G_id50	I	38	10
C3006-685025	0873-009F1G00-001_TCRB	SARS-COV-2.D614G_id50	SN*	0	10
C3006-688524	0873-007WBE00-001_TCRB	SARS-COV-2.D614G_id50	SN	NA	10
C3006-688524	0873-00D5BA00-001_TCRB	SARS-COV-2.D614G_id50	V	28	745.496
C3006-698681	0873-006JMH00-001_TCRB	SARS-COV-2.D614G_id50	SP	NA	66.4069
C3006-698681	0873-008C2A00-001_TCRB	SARS-COV-2.D614G_id50	H	23	10756.6
C3006-707775	0873-003BVB00-001_TCRB	SARS-COV-2.D614G_id50	SN	NA	41.3793
C3006-711354	0873-006F6F00-001_TCRB	SARS-COV-2.D614G_id50	SP	NA	276.393
C3006-711354	0873-0097RD00-001_TCRB	SARS-COV-2.D614G_id50	H	31	7041.75
C3006-713298	0873-007MFK00-001_TCRB	SARS-COV-2.D614G_id50	SN	NA	30.0287
C3006-713298	0873-00G87B00-001_TCRB	SARS-COV-2.D614G_id50	V45	75	445.559
C3006-728367	0873-0054CF00-001_TCRB	SARS-COV-2.D614G_id50	SP	NA	58.0716
C3006-734454	0873-003KRJ00-001_TCRB	SARS-COV-2.D614G_id50	SN	0	20.2206
C3006-738631	0873-008BXA00-001_TCRB	SARS-COV-2.D614G_id50	SP	0	20.0917
C3006-738631	0873-00D14E00-001_TCRB	SARS-COV-2.D614G_id50	H	28	1463.07
C3006-746868	0873-003DLA00-001_TCRB	SARS-COV-2.D614G_id50	SN*	NA	10
C3006-751218	0873-0042TD00-001_TCRB	SARS-COV-2.D614G_id50	SN	NA	10
C3006-751218	0873-006NBE00-001_TCRB	SARS-COV-2.D614G_id50	V	30	790.452
C3006-755561	0873-00HY6D00-001_TCRB	SARS-COV-2.D614G_id50	I90	119	24.5047
C3006-767493	0873-006F5E00-001_TCRB	SARS-COV-2.D614G_id50	SN	NA	77.9906
C3006-767493	0873-0097QA00-001_TCRB	SARS-COV-2.D614G_id50	V	31	828.733
C3006-774369	0873-003B2E00-001_TCRB	SARS-COV-2.D614G_id50	SN	NA	10
C3006-777573	0873-005KHH00-001_TCRB	SARS-COV-2.D614G_id50	SN*	0	10
C3006-777969	0873-0047FH00-001_TCRB	SARS-COV-2.D614G_id50	SN	NA	10
C3006-792022	0873-0050KA00-001_TCRB	SARS-COV-2.D614G_id50	SN	0	17.3762
C3006-792022	0873-006R7K00-001_TCRB	SARS-COV-2.D614G_id50	V	33	299.61
C3006-792749	0873-009NNC00-001_TCRB	SARS-COV-2.D614G_id50	V	27	1338.56
C3006-794110	0873-00FC8G00-001_TCRB	SARS-COV-2.D614G_id50	I45	72	30.5414
C3006-808036	0873-003BYA00-001_TCRB	SARS-COV-2.D614G_id50	SN*	NA	10
C3006-810407	0873-003CZK00-001_TCRB	SARS-COV-2.D614G_id50	SN	NA	10
C3006-810706	0873-003B5D00-001_TCRB	SARS-COV-2.D614G_id50	SN*	NA	16.9447
C3006-810706	0873-005ZRJ00-001_TCRB	SARS-COV-2.D614G_id50	VPstB	17	935.381
C3006-831527	0873-00HVCD00-001_TCRB	SARS-COV-2.D614G_id50	I	7	10
C3006-856673	0873-0043PG00-001_TCRB	SARS-COV-2.D614G_id50	SN*	NA	30.4803
C3006-856673	0873-006HYF00-001_TCRB	SARS-COV-2.D614G_id50	VPreB	24	726.816
C3006-856673	0873-007X7F00-001_TCRB	SARS-COV-2.D614G_id50	VPstB	31	875.165
C3006-861927	0873-005K8K00-001_TCRB	SARS-COV-2.D614G_id50	SN	0	10
C3006-861927	0873-0077XK00-001_TCRB	SARS-COV-2.D614G_id50	V	33	1191.07
C3006-888696	0873-0054JB00-001_TCRB	SARS-COV-2.D614G_id50	SN	NA	10
C3006-903118	0873-0090CD00-001_TCRB	SARS-COV-2.D614G_id50	SN	0	10
C3006-903118	0873-00DRNC00-001_TCRB	SARS-COV-2.D614G_id50	V	35	719.548
C3006-903454	0873-0047LK00-001_TCRB	SARS-COV-2.D614G_id50	SP	NA	10
C3006-903454	0873-006BDF00-001_TCRB	SARS-COV-2.D614G_id50	H	26	749.631
C3006-910138	0873-00515D00-001_TCRB	SARS-COV-2.D614G_id50	SN	NA	10
C3006-913883	0873-003BMC00-001_TCRB	SARS-COV-2.D614G_id50	SN	NA	41.4117
C3006-913883	0873-007GCA00-001_TCRB	SARS-COV-2.D614G_id50	V45	75	208.792
C3006-928731	0873-006J4G00-001_TCRB	SARS-COV-2.D614G_id50	V	26	822.754
C3006-930552	0873-00G7LA00-001_TCRB	SARS-COV-2.D614G_id50	I45	83	187.643
C3006-931120	0873-005GKC00-001_TCRB	SARS-COV-2.D614G_id50	SP	0	44.8394
C3006-931120	0873-0073CK00-001-re-extraction_TCRB	SARS-COV-2.D614G_id50	H	28	4770.33
C3006-933823	0873-00436B00-001_TCRB	SARS-COV-2.D614G_id50	SN*	0	10
C3006-937242	0873-00G7PE00-001_TCRB	SARS-COV-2.D614G_id50	I	20	10
C3006-937242	0873-00J13H00-001_TCRB	SARS-COV-2.D614G_id50	I45	48	10
C3006-948169	0873-009P1E00-001_TCRB	SARS-COV-2.D614G_id50	SN*	NA	56.9312
C3006-949436	0873-0054HF00-001_TCRB	SARS-COV-2.D614G_id50	SN	NA	10
C3006-949436	0873-006NWH00-001_TCRB	SARS-COV-2.D614G_id50	V	26	496.858
C3006-952156	0873-002WMJ00-001_TCRB	SARS-COV-2.D614G_id50	SN	NA	24.414
C3006-952156	0873-006C5D00-001_TCRB	SARS-COV-2.D614G_id50	V	39	780.797
C3006-954651	0873-00438J00-001_TCRB	SARS-COV-2.D614G_id50	SN	0	10
C3006-954651	0873-006MVE00-001_TCRB	SARS-COV-2.D614G_id50	V	35	641.459
C3006-963251	0873-003BLE00-001_TCRB	SARS-COV-2.D614G_id50	SN	NA	10
C3006-964822	0873-007BFE00-001_TCRB	SARS-COV-2.D614G_id50	SN*	0	19.2987
C3006-970680	0873-00433F00-001_TCRB	SARS-COV-2.D614G_id50	SN	0	10
C3006-970680	0873-006MMA00-001_TCRB	SARS-COV-2.D614G_id50	V	35	511.249
C3006-970680	0873-007TMC00-001_TCRB	SARS-COV-2.D614G_id50	V45	83	269.873
C3006-974686	0873-003NQJ00-001_TCRB	SARS-COV-2.D614G_id50	SN	NA	26.267
C3006-976128	0873-003CBC00-001_TCRB	SARS-COV-2.D614G_id50	SN	NA	21.9899
C3006-977852	0873-0073JA00-001_TCRB	SARS-COV-2.D614G_id50	SP	NA	33.7231
C3006-977852	0873-0091TG00-001_TCRB	SARS-COV-2.D614G_id50	H	19	7831.22
C3006-977852	0873-00DMGK00-001_TCRB	SARS-COV-2.D614G_id50	H45	76	1229
C3006-988899	0873-003CHA00-001_TCRB	SARS-COV-2.D614G_id50	SN	NA	28.9839
C3006-988899	0873-0065WF00-001_TCRB	SARS-COV-2.D614G_id50	V	19	718.703
C3006-988899	0873-007JPC00-001_TCRB	SARS-COV-2.D614G_id50	V45	70	308.26
C3006-999763	0873-007KWE00-001_TCRB	SARS-COV-2.D614G_id50	SN*	NA	26.0293

## Sheet: Fig_2B
pubid	sample_name	virus_param	exposure_level	since_last_exposure	value
C3006-006142	0873-00CBGG00-001_TCRB	SARS-CoV-2 B.1.617.2_id50	VPreB	9	189.021
C3006-010022	0873-009X8K00-001_TCRB	SARS-CoV-2 B.1.617.2_id50	I45	50	32.6607
C3006-010166	0873-007D4J00-001_TCRB	SARS-CoV-2 B.1.617.2_id50	SN*	NA	10
C3006-022119	0873-006QHH00-001_TCRB	SARS-CoV-2 B.1.617.2_id50	SN	NA	10
C3006-022119	0873-0093PH00-001_TCRB	SARS-CoV-2 B.1.617.2_id50	V	23	165.798
C3006-028653	0873-003PTK00-001_TCRB	SARS-CoV-2 B.1.617.2_id50	SN	NA	10
C3006-028653	0873-006BVK00-001_TCRB	SARS-CoV-2 B.1.617.2_id50	V	37	215.974
C3006-028653	0873-0090ZH00-001_TCRB	SARS-CoV-2 B.1.617.2_id50	V90	107	80.5892
C3006-033375	0873-0050YF00-001_TCRB	SARS-CoV-2 B.1.617.2_id50	SN*	NA	10
C3006-033936	0873-00462B00-001_TCRB	SARS-CoV-2 B.1.617.2_id50	SN	NA	10
C3006-033936	0873-006KYJ00-001_TCRB	SARS-CoV-2 B.1.617.2_id50	V	28	1940.88
C3006-033936	0873-008CCJ00-001_TCRB	SARS-CoV-2 B.1.617.2_id50	V45	85	176.95
C3006-035520	0873-0090BA00-001_TCRB	SARS-CoV-2 B.1.617.2_id50	SN*	0	10
C3006-048262	0873-007LYB00-001_TCRB	SARS-CoV-2 B.1.617.2_id50	SN*	0	10
C3006-053503	0873-008DRB00-001_TCRB	SARS-CoV-2 B.1.617.2_id50	SP	NA	10
C3006-053503	0873-00DRFH00-001_TCRB	SARS-CoV-2 B.1.617.2_id50	H	16	954.926
C3006-055527	0873-009NSD00-001_TCRB	SARS-CoV-2 B.1.617.2_id50	V	31	37.5977
C3006-056058	0873-00521J00-001_TCRB	SARS-CoV-2 B.1.617.2_id50	SN	0	15.4701
C3006-056058	0873-007XPB00-001_TCRB	SARS-CoV-2 B.1.617.2_id50	V45	80	44.3557
C3006-060018	0873-009D3F00-001_TCRB	SARS-CoV-2 B.1.617.2_id50	I	21	53.4503
C3006-084506	0873-005GHD00-001_TCRB	SARS-CoV-2 B.1.617.2_id50	SN	0	10
C3006-084506	0873-0073BH00-001_TCRB	SARS-CoV-2 B.1.617.2_id50	V	28	293.865
C3006-099057	0873-003KFD00-001_TCRB	SARS-CoV-2 B.1.617.2_id50	SP	0	37.8589
C3006-111116	0873-003NZE00-001_TCRB	SARS-CoV-2 B.1.617.2_id50	SN*	NA	27.0146
C3006-111229	0873-006QXG00-001_TCRB	SARS-CoV-2 B.1.617.2_id50	SN*	0	23.422
C3006-111229	0873-0094YD00-001_TCRB	SARS-CoV-2 B.1.617.2_id50	VPreB	22	266.852
C3006-116706	0873-002PFH00-001_TCRB	SARS-CoV-2 B.1.617.2_id50	SN*	NA	30.4973
C3006-125193	0873-003DRH00-001_TCRB	SARS-CoV-2 B.1.617.2_id50	SN	NA	10
C3006-126387	0873-00660G00-001_TCRB	SARS-CoV-2 B.1.617.2_id50	SN*	NA	28.3635
C3006-131848	0873-0051YG00-001_TCRB	SARS-CoV-2 B.1.617.2_id50	SN*	0	10
C3006-132890	0873-003C7E00-001_TCRB	SARS-CoV-2 B.1.617.2_id50	SN	NA	10
C3006-132890	0873-006CGJ00-001_TCRB	SARS-CoV-2 B.1.617.2_id50	V	28	252.941
C3006-132890	0873-007KNG00-001_TCRB	SARS-CoV-2 B.1.617.2_id50	V45	76	175.67
C3006-136802	0873-0044KH00-005_TCRB	SARS-CoV-2 B.1.617.2_id50	SN	0	10
C3006-136802	0873-006PJE00-001_TCRB	SARS-CoV-2 B.1.617.2_id50	V	31	616.579
C3006-138247	0873-0042YB00-001_TCRB	SARS-CoV-2 B.1.617.2_id50	SN	NA	34.4738
C3006-138247	0873-00669K00-001_TCRB	SARS-CoV-2 B.1.617.2_id50	V	27	234.788
C3006-138312	0873-0055FD00-001_TCRB	SARS-CoV-2 B.1.617.2_id50	SN	0	10
C3006-138312	0873-00947C00-001_TCRB	SARS-CoV-2 B.1.617.2_id50	V45	89	133.177
C3006-148603	0873-002Q2H00-001-re-extraction_TCRB	SARS-CoV-2 B.1.617.2_id50	SN	NA	31.2871
C3006-148603	0873-005ZBK00-001_TCRB	SARS-CoV-2 B.1.617.2_id50	V	35	929.078
C3006-151846	0873-005MJJ00-001_TCRB	SARS-CoV-2 B.1.617.2_id50	SN	NA	10
C3006-151846	0873-007GZK00-001_TCRB	SARS-CoV-2 B.1.617.2_id50	V	33	1238.33
C3006-157580	0873-005N0K00-001_TCRB	SARS-CoV-2 B.1.617.2_id50	SP	0	39.2216
C3006-157580	0873-00797K00-001_TCRB	SARS-CoV-2 B.1.617.2_id50	H	21	651.611
C3006-157580	0873-009JJG00-001_TCRB	SARS-CoV-2 B.1.617.2_id50	H45	76	133.77
C3006-185024	0873-00507J00-001_TCRB	SARS-CoV-2 B.1.617.2_id50	SN	0	10
C3006-185024	0873-006PDE00-001_TCRB	SARS-CoV-2 B.1.617.2_id50	V	28	1258.85
C3006-185024	0873-009B2C00-001_TCRB	SARS-CoV-2 B.1.617.2_id50	V90	96	142.882
C3006-192737	0873-009DXD00-001_TCRB	SARS-CoV-2 B.1.617.2_id50	SP	0	22.0989
C3006-192737	0873-00FBGG00-006_TCRB	SARS-CoV-2 B.1.617.2_id50	H	28	2875.09
C3006-194691	0873-003DXK00-001_TCRB	SARS-CoV-2 B.1.617.2_id50	SN*	NA	10
C3006-198192	0873-00DL8C00-001_TCRB	SARS-CoV-2 B.1.617.2_id50	SN*	NA	10
C3006-203946	0873-003MNB00-001_TCRB	SARS-CoV-2 B.1.617.2_id50	SN	NA	10
C3006-203946	0873-0065TH00-001_TCRB	SARS-CoV-2 B.1.617.2_id50	V	32	239.103
C3006-226288	0873-003DSG00-001_TCRB	SARS-CoV-2 B.1.617.2_id50	SN	NA	10
C3006-226288	0873-005ZFD00-001_TCRB	SARS-CoV-2 B.1.617.2_id50	V	22	196.527
C3006-231515	0873-003GVF00-001_TCRB	SARS-CoV-2 B.1.617.2_id50	SN*	NA	10
C3006-249855	0873-00734H00-001-re-extraction_TCRB	SARS-CoV-2 B.1.617.2_id50	V	34	67.87
C3006-250895	0873-005MBB00-001_TCRB	SARS-CoV-2 B.1.617.2_id50	SP	0	10
C3006-250895	0873-007B2J00-001_TCRB	SARS-CoV-2 B.1.617.2_id50	H	28	775.845
C3006-252467	0873-0093ZF00-001_TCRB	SARS-CoV-2 B.1.617.2_id50	SN*	NA	36.3006
C3006-255188	0873-007GXB00-001_TCRB	SARS-CoV-2 B.1.617.2_id50	SN*	0	34.4818
C3006-255188	0873-009P9J00-001_TCRB	SARS-CoV-2 B.1.617.2_id50	VPstB	29	847.848
C3006-257736	0873-00B8PG00-001_TCRB	SARS-CoV-2 B.1.617.2_id50	I	31	171.213
C3006-260921	0873-003KPA00-001_TCRB	SARS-CoV-2 B.1.617.2_id50	SN	0	10
C3006-261729	0873-00DLVF00-001_TCRB	SARS-CoV-2 B.1.617.2_id50	I45	46	52.7313
C3006-264172	0873-0043GC00-001_TCRB	SARS-CoV-2 B.1.617.2_id50	SN	0	10
C3006-264172	0873-006C3A00-001_TCRB	SARS-CoV-2 B.1.617.2_id50	V	22	403.056
C3006-276868	0873-00509H00-001_TCRB	SARS-CoV-2 B.1.617.2_id50	SN	0	26.4551
C3006-276868	0873-006PHJ00-001_TCRB	SARS-CoV-2 B.1.617.2_id50	V	28	742.547
C3006-276868	0873-008F8E00-001_TCRB	SARS-CoV-2 B.1.617.2_id50	V45	84	135.211
C3006-281806	0873-0074QD00-001_TCRB	SARS-CoV-2 B.1.617.2_id50	SN*	NA	10
C3006-283574	0873-003GPJ00-001_TCRB	SARS-CoV-2 B.1.617.2_id50	SP	NA	10
C3006-283574	0873-005ZME00-001_TCRB	SARS-CoV-2 B.1.617.2_id50	H	14	1093.34
C3006-304673	0873-007JKK00-001_TCRB	SARS-CoV-2 B.1.617.2_id50	V45	84	63.6644
C3006-307700	0873-0070VE00-001_TCRB	SARS-CoV-2 B.1.617.2_id50	V	24	46.932
C3006-307700	0873-0096GH00-001_TCRB	SARS-CoV-2 B.1.617.2_id50	V45	80	39.5178
C3006-310624	0873-00FZ9E00-001_TCRB	SARS-CoV-2 B.1.617.2_id50	I45	50	39.4599
C3006-311470	0873-00768F00-001_TCRB	SARS-CoV-2 B.1.617.2_id50	SN*	0	10
C3006-311470	0873-009F5K00-001_TCRB	SARS-CoV-2 B.1.617.2_id50	VPreB	28	522.876
C3006-311943	0873-0051GE00-005_TCRB	SARS-CoV-2 B.1.617.2_id50	SN	0	10
C3006-311943	0873-0070BF00-001_TCRB	SARS-CoV-2 B.1.617.2_id50	V	35	161.926
C3006-311943	0873-0096DA00-001_TCRB	SARS-CoV-2 B.1.617.2_id50	V90	91	90.784
C3006-322464	0873-00FCCE00-001_TCRB	SARS-CoV-2 B.1.617.2_id50	I45	54	40.7462
C3006-324988	0873-00DKLJ00-001_TCRB	SARS-CoV-2 B.1.617.2_id50	VPreB	28	93.3207
C3006-335849	0873-0066CE00-001_TCRB	SARS-CoV-2 B.1.617.2_id50	SN*	NA	10
C3006-342915	0873-007GVJ00-001_TCRB	SARS-CoV-2 B.1.617.2_id50	SP	0	10
C3006-342915	0873-00B8FJ00-001_TCRB	SARS-CoV-2 B.1.617.2_id50	H	34	1492.89
C3006-345949	0873-0054WA00-001_TCRB	SARS-CoV-2 B.1.617.2_id50	SN*	0	15.0066
C3006-364047	0873-00783A00-001_TCRB	SARS-CoV-2 B.1.617.2_id50	SN*	0	22.145
C3006-368278	0873-0045JD00-001_TCRB	SARS-CoV-2 B.1.617.2_id50	SN	NA	10
C3006-377042	0873-0055GK00-001_TCRB	SARS-CoV-2 B.1.617.2_id50	SN*	0	33.0817
C3006-378621	0873-005GDH00-001_TCRB	SARS-CoV-2 B.1.617.2_id50	SN	NA	10
C3006-378621	0873-0074KC00-001_TCRB	SARS-CoV-2 B.1.617.2_id50	V	28	814.628
C3006-385161	0873-0039RC00-001_TCRB	SARS-CoV-2 B.1.617.2_id50	SN*	NA	16.2902
C3006-385161	0873-005XLA00-001_TCRB	SARS-CoV-2 B.1.617.2_id50	VPreB	26	369.673
C3006-393044	0873-00HTVJ00-001_TCRB	SARS-CoV-2 B.1.617.2_id50	I90	101	23.9264
C3006-395689	0873-005MCE00-001_TCRB	SARS-CoV-2 B.1.617.2_id50	SN*	0	10
C3006-395719	0873-0042PE00-001_TCRB	SARS-CoV-2 B.1.617.2_id50	SN*	NA	10
C3006-395719	0873-0069VD00-001_TCRB	SARS-CoV-2 B.1.617.2_id50	VPreB	13	754.326
C3006-397840	0873-00793D00-001_TCRB	SARS-CoV-2 B.1.617.2_id50	SP	NA	10
C3006-397840	0873-009KRE00-001_TCRB	SARS-CoV-2 B.1.617.2_id50	H	30	468.326
C3006-402098	0873-006MZD00-001_TCRB	SARS-CoV-2 B.1.617.2_id50	SP	0	10
C3006-402098	0873-00955J00-001_TCRB	SARS-CoV-2 B.1.617.2_id50	H	35	886.46
C3006-404285	0873-009F4E00-001_TCRB	SARS-CoV-2 B.1.617.2_id50	SN	0	22.9749
C3006-404285	0873-00FBLD00-006_TCRB	SARS-CoV-2 B.1.617.2_id50	V	27	158.268
C3006-414958	0873-0076NE00-001_TCRB	SARS-CoV-2 B.1.617.2_id50	SN*	NA	10
C3006-414958	0873-009GSG00-001_TCRB	SARS-CoV-2 B.1.617.2_id50	I45	45	106.033
C3006-419246	0873-00FB6H00-001_TCRB	SARS-CoV-2 B.1.617.2_id50	I	8	10
C3006-435009	0873-003NRF00-001_TCRB	SARS-CoV-2 B.1.617.2_id50	SN*	NA	10
C3006-461821	0873-005JSH00-001_TCRB	SARS-CoV-2 B.1.617.2_id50	SN	NA	77.3093
C3006-461821	0873-009C1H00-001_TCRB	SARS-CoV-2 B.1.617.2_id50	V45	80	29.292
C3006-464099	0873-00DKMF00-001_TCRB	SARS-CoV-2 B.1.617.2_id50	VPstB	22	210.351
C3006-467355	0873-003NTB00-001_TCRB	SARS-CoV-2 B.1.617.2_id50	SN	NA	10
C3006-477598	0873-0046CJ00-001_TCRB	SARS-CoV-2 B.1.617.2_id50	SP	NA	16.5737
C3006-477598	0873-006LGA00-001_TCRB	SARS-CoV-2 B.1.617.2_id50	H	28	752.779
C3006-477598	0873-008D2D00-001_TCRB	SARS-CoV-2 B.1.617.2_id50	H45	85	150.209
C3006-482767	0873-0052GH00-001_TCRB	SARS-CoV-2 B.1.617.2_id50	SN	NA	30.8946
C3006-482767	0873-0096LE00-001_TCRB	SARS-CoV-2 B.1.617.2_id50	V90	95	125.737
C3006-488188	0873-007CJH00-001_TCRB	SARS-CoV-2 B.1.617.2_id50	SN	0	24.8092
C3006-488188	0873-009P0F00-001_TCRB	SARS-CoV-2 B.1.617.2_id50	V	33	371.293
C3006-489578	0873-002X0J00-001_TCRB	SARS-CoV-2 B.1.617.2_id50	SN	NA	18.5811
C3006-489578	0873-0063KJ00-001_TCRB	SARS-CoV-2 B.1.617.2_id50	V	33	216.932
C3006-490057	0873-0042QF00-001_TCRB	SARS-CoV-2 B.1.617.2_id50	SN	NA	10
C3006-490057	0873-006MGF00-001_TCRB	SARS-CoV-2 B.1.617.2_id50	V	31	310.695
C3006-491012	0873-0071FD00-001_TCRB	SARS-CoV-2 B.1.617.2_id50	SN*	0	34.0697
C3006-491012	0873-00950E00-001_TCRB	SARS-CoV-2 B.1.617.2_id50	VPreB	24	489.759
C3006-499593	0873-002WYF00-001_TCRB	SARS-CoV-2 B.1.617.2_id50	SP	NA	52.4962
C3006-499593	0873-005M6J00-001_TCRB	SARS-CoV-2 B.1.617.2_id50	H	20	726.34
C3006-500093	0873-0040HC00-001_TCRB	SARS-CoV-2 B.1.617.2_id50	SN	NA	10
C3006-500093	0873-006CBJ00-001_TCRB	SARS-CoV-2 B.1.617.2_id50	V	21	1171.04
C3006-500093	0873-007X8B00-001_TCRB	SARS-CoV-2 B.1.617.2_id50	V45	80	110.088
C3006-506353	0873-0050LG00-001_TCRB	SARS-CoV-2 B.1.617.2_id50	SN	NA	20.3258
C3006-506957	0873-003BRG00-001_TCRB	SARS-CoV-2 B.1.617.2_id50	SN	NA	10
C3006-506957	0873-00604G00-001_TCRB	SARS-CoV-2 B.1.617.2_id50	V	21	184.239
C3006-516942	0873-007CBA00-001_TCRB	SARS-CoV-2 B.1.617.2_id50	SN*	NA	10
C3006-516942	0873-009MXJ00-001_TCRB	SARS-CoV-2 B.1.617.2_id50	I	35	48.7426
C3006-518944	0873-004ZCK00-001_TCRB	SARS-CoV-2 B.1.617.2_id50	SN	0	10
C3006-518944	0873-006L0K00-001_TCRB	SARS-CoV-2 B.1.617.2_id50	V	28	230.836
C3006-518944	0873-008CGG00-001_TCRB	SARS-CoV-2 B.1.617.2_id50	V45	85	44.9949
C3006-525167	0873-002PYJ00-001_TCRB	SARS-CoV-2 B.1.617.2_id50	SN*	NA	23.5757
C3006-526519	0873-005DWB00-001_TCRB	SARS-CoV-2 B.1.617.2_id50	SN*	NA	42.7909
C3006-540039	0873-005GRB00-001_TCRB	SARS-CoV-2 B.1.617.2_id50	SN	NA	10
C3006-550083	0873-0043QA00-001_TCRB	SARS-CoV-2 B.1.617.2_id50	SN	NA	10
C3006-550083	0873-006HZF00-001_TCRB	SARS-CoV-2 B.1.617.2_id50	V	20	248.4
C3006-550083	0873-008DKC00-001_TCRB	SARS-CoV-2 B.1.617.2_id50	V45	81	63.5104
C3006-552310	0873-0071WB00-001_TCRB	SARS-CoV-2 B.1.617.2_id50	SN*	NA	54.9885
C3006-553646	0873-007L5C00-001_TCRB	SARS-CoV-2 B.1.617.2_id50	SN*	NA	10
C3006-565033	0873-0097VJ00-001_TCRB	SARS-CoV-2 B.1.617.2_id50	V	24	1505.45
C3006-575433	0873-005H7K00-005_TCRB	SARS-CoV-2 B.1.617.2_id50	SN*	0	10
C3006-575433	0873-00761G00-001_TCRB	SARS-CoV-2 B.1.617.2_id50	VPreB	33	707.733
C3006-576937	0873-008BSD00-001_TCRB	SARS-CoV-2 B.1.617.2_id50	SN*	0	10
C3006-597835	0873-003J2J00-001_TCRB	SARS-CoV-2 B.1.617.2_id50	SP	0	15.7052
C3006-597835	0873-0066JJ00-006_TCRB	SARS-CoV-2 B.1.617.2_id50	H	28	1032.56
C3006-597835	0873-007TCK00-001_TCRB	SARS-CoV-2 B.1.617.2_id50	H45	90	301.729
C3006-598327	0873-0054FC00-001_TCRB	SARS-CoV-2 B.1.617.2_id50	SN	NA	10
C3006-598327	0873-00943J00-001_TCRB	SARS-CoV-2 B.1.617.2_id50	V45	85	60.6761
C3006-624679	0873-0051WH00-001_TCRB	SARS-CoV-2 B.1.617.2_id50	SN*	0	10
C3006-626036	0873-0040GE00-001_TCRB	SARS-CoV-2 B.1.617.2_id50	SP	NA	51.6507
C3006-633750	0873-00CBQJ00-001_TCRB	SARS-CoV-2 B.1.617.2_id50	SN	0	31.3762
C3006-633750	0873-00BBTK00-001_TCRB	SARS-CoV-2 B.1.617.2_id50	V	21	394.098
C3006-650969	0873-00F54H00-001_TCRB	SARS-CoV-2 B.1.617.2_id50	I	38	32.9934
C3006-663832	0873-00792C00-001_TCRB	SARS-CoV-2 B.1.617.2_id50	SP	0	28.865
C3006-663832	0873-009NDJ00-001_TCRB	SARS-CoV-2 B.1.617.2_id50	H	29	510.14
C3006-675332	0873-009NCE00-001_TCRB	SARS-CoV-2 B.1.617.2_id50	SN*	0	399.344
C3006-675332	0873-00D98C00-001_TCRB	SARS-CoV-2 B.1.617.2_id50	VPreB	29	1241.27
C3006-678058	0873-005KVE00-001_TCRB	SARS-CoV-2 B.1.617.2_id50	SN*	NA	10
C3006-679401	0873-0039SD00-001_TCRB	SARS-CoV-2 B.1.617.2_id50	SN*	NA	10
C3006-683729	0873-0065ZK00-001_TCRB	SARS-CoV-2 B.1.617.2_id50	SN*	NA	28.4567
C3006-683729	0873-00B8LF00-001_TCRB	SARS-CoV-2 B.1.617.2_id50	I	38	10
C3006-685025	0873-009F1G00-001_TCRB	SARS-CoV-2 B.1.617.2_id50	SN*	0	23.0147
C3006-688524	0873-007WBE00-001_TCRB	SARS-CoV-2 B.1.617.2_id50	SN	NA	26.8405
C3006-688524	0873-00D5BA00-001_TCRB	SARS-CoV-2 B.1.617.2_id50	V	28	169.38
C3006-698681	0873-006JMH00-001_TCRB	SARS-CoV-2 B.1.617.2_id50	SP	NA	21.0801
C3006-698681	0873-008C2A00-001_TCRB	SARS-CoV-2 B.1.617.2_id50	H	23	3215.63
C3006-707775	0873-003BVB00-001_TCRB	SARS-CoV-2 B.1.617.2_id50	SN	NA	25.6983
C3006-711354	0873-006F6F00-001_TCRB	SARS-CoV-2 B.1.617.2_id50	SP	NA	22.5611
C3006-711354	0873-0097RD00-001_TCRB	SARS-CoV-2 B.1.617.2_id50	H	31	2026.28
C3006-713298	0873-007MFK00-001_TCRB	SARS-CoV-2 B.1.617.2_id50	SN	NA	10
C3006-713298	0873-00G87B00-001_TCRB	SARS-CoV-2 B.1.617.2_id50	V45	75	153.828
C3006-728367	0873-0054CF00-001_TCRB	SARS-CoV-2 B.1.617.2_id50	SP	NA	24.8953
C3006-734454	0873-003KRJ00-001_TCRB	SARS-CoV-2 B.1.617.2_id50	SN	0	10
C3006-738631	0873-008BXA00-001_TCRB	SARS-CoV-2 B.1.617.2_id50	SP	0	20.222
C3006-738631	0873-00D14E00-001_TCRB	SARS-CoV-2 B.1.617.2_id50	H	28	455.012
C3006-746868	0873-003DLA00-001_TCRB	SARS-CoV-2 B.1.617.2_id50	SN*	NA	10
C3006-751218	0873-0042TD00-001_TCRB	SARS-CoV-2 B.1.617.2_id50	SN	NA	10
C3006-751218	0873-006NBE00-001_TCRB	SARS-CoV-2 B.1.617.2_id50	V	30	210.326
C3006-755561	0873-00HY6D00-001_TCRB	SARS-CoV-2 B.1.617.2_id50	I90	119	27.0776
C3006-767493	0873-006F5E00-001_TCRB	SARS-CoV-2 B.1.617.2_id50	SN	NA	24.2824
C3006-767493	0873-0097QA00-001_TCRB	SARS-CoV-2 B.1.617.2_id50	V	31	277.521
C3006-774369	0873-003B2E00-001_TCRB	SARS-CoV-2 B.1.617.2_id50	SN	NA	10
C3006-777573	0873-005KHH00-001_TCRB	SARS-CoV-2 B.1.617.2_id50	SN*	0	10
C3006-777969	0873-0047FH00-001_TCRB	SARS-CoV-2 B.1.617.2_id50	SN	NA	10
C3006-792022	0873-0050KA00-001_TCRB	SARS-CoV-2 B.1.617.2_id50	SN	0	16.9426
C3006-792022	0873-006R7K00-001_TCRB	SARS-CoV-2 B.1.617.2_id50	V	33	141.288
C3006-792749	0873-009NNC00-001_TCRB	SARS-CoV-2 B.1.617.2_id50	V	27	615.655
C3006-794110	0873-00FC8G00-001_TCRB	SARS-CoV-2 B.1.617.2_id50	I45	72	41.4914
C3006-808036	0873-003BYA00-001_TCRB	SARS-CoV-2 B.1.617.2_id50	SN*	NA	10
C3006-810407	0873-003CZK00-001_TCRB	SARS-CoV-2 B.1.617.2_id50	SN	NA	39.4944
C3006-810706	0873-003B5D00-001_TCRB	SARS-CoV-2 B.1.617.2_id50	SN*	NA	30.8183
C3006-810706	0873-005ZRJ00-001_TCRB	SARS-CoV-2 B.1.617.2_id50	VPstB	17	227.294
C3006-831527	0873-00HVCD00-001_TCRB	SARS-CoV-2 B.1.617.2_id50	I	7	10
C3006-856673	0873-0043PG00-001_TCRB	SARS-CoV-2 B.1.617.2_id50	SN*	NA	10
C3006-856673	0873-006HYF00-001_TCRB	SARS-CoV-2 B.1.617.2_id50	VPreB	24	142.692
C3006-856673	0873-007X7F00-001_TCRB	SARS-CoV-2 B.1.617.2_id50	VPstB	31	72.8639
C3006-861927	0873-005K8K00-001_TCRB	SARS-CoV-2 B.1.617.2_id50	SN	0	10
C3006-861927	0873-0077XK00-001_TCRB	SARS-CoV-2 B.1.617.2_id50	V	33	928.023
C3006-888696	0873-0054JB00-001_TCRB	SARS-CoV-2 B.1.617.2_id50	SN	NA	10
C3006-903118	0873-0090CD00-001_TCRB	SARS-CoV-2 B.1.617.2_id50	SN	0	10
C3006-903118	0873-00DRNC00-001_TCRB	SARS-CoV-2 B.1.617.2_id50	V	35	276.137
C3006-903454	0873-0047LK00-001_TCRB	SARS-CoV-2 B.1.617.2_id50	SP	NA	10
C3006-903454	0873-006BDF00-001_TCRB	SARS-CoV-2 B.1.617.2_id50	H	26	309.206
C3006-910138	0873-00515D00-001_TCRB	SARS-CoV-2 B.1.617.2_id50	SN	NA	10
C3006-913883	0873-003BMC00-001_TCRB	SARS-CoV-2 B.1.617.2_id50	SN	NA	27.1756
C3006-913883	0873-007GCA00-001_TCRB	SARS-CoV-2 B.1.617.2_id50	V45	75	65.1344
C3006-928731	0873-006J4G00-001_TCRB	SARS-CoV-2 B.1.617.2_id50	V	26	191.182
C3006-930552	0873-00G7LA00-001_TCRB	SARS-CoV-2 B.1.617.2_id50	I45	83	35.9997
C3006-931120	0873-005GKC00-001_TCRB	SARS-CoV-2 B.1.617.2_id50	SP	0	10
C3006-931120	0873-0073CK00-001-re-extraction_TCRB	SARS-CoV-2 B.1.617.2_id50	H	28	883.35
C3006-933823	0873-00436B00-001_TCRB	SARS-CoV-2 B.1.617.2_id50	SN*	0	22.3366
C3006-937242	0873-00G7PE00-001_TCRB	SARS-CoV-2 B.1.617.2_id50	I	20	10
C3006-937242	0873-00J13H00-001_TCRB	SARS-CoV-2 B.1.617.2_id50	I45	48	10
C3006-948169	0873-009P1E00-001_TCRB	SARS-CoV-2 B.1.617.2_id50	SN*	NA	27.8128
C3006-949436	0873-0054HF00-001_TCRB	SARS-CoV-2 B.1.617.2_id50	SN	NA	10
C3006-949436	0873-006NWH00-001_TCRB	SARS-CoV-2 B.1.617.2_id50	V	26	81.7292
C3006-952156	0873-002WMJ00-001_TCRB	SARS-CoV-2 B.1.617.2_id50	SN	NA	18.2501
C3006-952156	0873-006C5D00-001_TCRB	SARS-CoV-2 B.1.617.2_id50	V	39	199.204
C3006-954651	0873-00438J00-001_TCRB	SARS-CoV-2 B.1.617.2_id50	SN	0	18.5827
C3006-954651	0873-006MVE00-001_TCRB	SARS-CoV-2 B.1.617.2_id50	V	35	185.938
C3006-963251	0873-003BLE00-001_TCRB	SARS-CoV-2 B.1.617.2_id50	SN	NA	10
C3006-964822	0873-007BFE00-001_TCRB	SARS-CoV-2 B.1.617.2_id50	SN*	0	10
C3006-970680	0873-00433F00-001_TCRB	SARS-CoV-2 B.1.617.2_id50	SN	0	20.7779
C3006-970680	0873-006MMA00-001_TCRB	SARS-CoV-2 B.1.617.2_id50	V	35	169.023
C3006-970680	0873-007TMC00-001_TCRB	SARS-CoV-2 B.1.617.2_id50	V45	83	121.63
C3006-974686	0873-003NQJ00-001_TCRB	SARS-CoV-2 B.1.617.2_id50	SN	NA	26.3204
C3006-976128	0873-003CBC00-001_TCRB	SARS-CoV-2 B.1.617.2_id50	SN	NA	10
C3006-977852	0873-0073JA00-001_TCRB	SARS-CoV-2 B.1.617.2_id50	SP	NA	10
C3006-977852	0873-0091TG00-001_TCRB	SARS-CoV-2 B.1.617.2_id50	H	19	2082.75
C3006-977852	0873-00DMGK00-001_TCRB	SARS-CoV-2 B.1.617.2_id50	H45	76	231.217
C3006-988899	0873-003CHA00-001_TCRB	SARS-CoV-2 B.1.617.2_id50	SN	NA	10
C3006-988899	0873-0065WF00-001_TCRB	SARS-CoV-2 B.1.617.2_id50	V	19	219.733
C3006-988899	0873-007JPC00-001_TCRB	SARS-CoV-2 B.1.617.2_id50	V45	70	60.3024
C3006-999763	0873-007KWE00-001_TCRB	SARS-CoV-2 B.1.617.2_id50	SN*	NA	31.7336

## Sheet: Fig_2C
exposure1	exposure2	p_value	sig_label	virus_param
SN	V	1.49128e-18	***	SARS-COV-2.D614G_id50
SN*	V	1.26557e-15	***	SARS-COV-2.D614G_id50
SN	H	7.64678e-12	***	SARS-COV-2.D614G_id50
SN	V45	4.78133e-11	***	SARS-COV-2.D614G_id50
SN*	H	6.52405e-11	***	SARS-COV-2.D614G_id50
SP	V	1.61848e-10	***	SARS-COV-2.D614G_id50
SN*	V45	1.58639e-09	***	SARS-COV-2.D614G_id50
SN	VPreB	2.9348e-08	***	SARS-COV-2.D614G_id50
V	H	6.81949e-08	***	SARS-COV-2.D614G_id50
SP	H	1.0875e-07	***	SARS-COV-2.D614G_id50
V	V45	2.49232e-07	***	SARS-COV-2.D614G_id50
SN*	VPreB	2.54675e-07	***	SARS-COV-2.D614G_id50
SN	SP	3.81208e-07	***	SARS-COV-2.D614G_id50
H	V45	8.80076e-07	***	SARS-COV-2.D614G_id50
SP	V45	5.27257e-06	***	SARS-COV-2.D614G_id50
I	V	9.26791e-06	***	SARS-COV-2.D614G_id50
V	I45	9.29542e-06	***	SARS-COV-2.D614G_id50
SN*	SP	9.88517e-06	***	SARS-COV-2.D614G_id50
SP	VPreB	9.97509e-06	***	SARS-COV-2.D614G_id50
I	H	6.91971e-05	***	SARS-COV-2.D614G_id50
H	I45	7.03967e-05	***	SARS-COV-2.D614G_id50
I	V45	9.73731e-05	***	SARS-COV-2.D614G_id50
VPreB	V45	0.000107156	***	SARS-COV-2.D614G_id50
SN	VPstB	0.000149489	***	SARS-COV-2.D614G_id50
SN	H45	0.000149489	***	SARS-COV-2.D614G_id50
SN	V90	0.000149489	***	SARS-COV-2.D614G_id50
I45	V45	0.000208837	***	SARS-COV-2.D614G_id50
SN*	VPstB	0.000346603	***	SARS-COV-2.D614G_id50
SN*	H45	0.000346603	***	SARS-COV-2.D614G_id50
SN*	V90	0.000401581	***	SARS-COV-2.D614G_id50
I	VPreB	0.000418842	***	SARS-COV-2.D614G_id50
VPreB	I45	0.000436563	***	SARS-COV-2.D614G_id50
VPreB	H	0.000607681	***	SARS-COV-2.D614G_id50
SP	VPstB	0.00208008	**	SARS-COV-2.D614G_id50
SP	H45	0.00208008	**	SARS-COV-2.D614G_id50
SP	V90	0.00208008	**	SARS-COV-2.D614G_id50
VPstB	V45	0.00291587	**	SARS-COV-2.D614G_id50
V45	H45	0.00291587	**	SARS-COV-2.D614G_id50
H	V90	0.0033158	**	SARS-COV-2.D614G_id50
V45	V90	0.00708129	**	SARS-COV-2.D614G_id50
I	VPstB	0.00736638	**	SARS-COV-2.D614G_id50
I	H45	0.00736638	**	SARS-COV-2.D614G_id50
I	V90	0.00736638	**	SARS-COV-2.D614G_id50
VPstB	I45	0.00802185	**	SARS-COV-2.D614G_id50
I45	H45	0.00802185	**	SARS-COV-2.D614G_id50
I45	V90	0.00802185	**	SARS-COV-2.D614G_id50
VPstB	H	0.0120319	*	SARS-COV-2.D614G_id50
V	I90	0.0193738	*	SARS-COV-2.D614G_id50
H	I90	0.0274686	*	SARS-COV-2.D614G_id50
V45	I90	0.0294387	*	SARS-COV-2.D614G_id50
H45	V90	0.0303828	*	SARS-COV-2.D614G_id50
SN	I45	0.036302	*	SARS-COV-2.D614G_id50
VPreB	I90	0.041258	*	SARS-COV-2.D614G_id50
VPstB	V90	0.060602	ns	SARS-COV-2.D614G_id50
V	H45	0.0640628	ns	SARS-COV-2.D614G_id50
H	H45	0.0672198	ns	SARS-COV-2.D614G_id50
SN*	I45	0.0749934	ns	SARS-COV-2.D614G_id50
SP	I	0.0811078	ns	SARS-COV-2.D614G_id50
VPstB	I90	0.105193	ns	SARS-COV-2.D614G_id50
H45	I90	0.105193	ns	SARS-COV-2.D614G_id50
I90	V90	0.105193	ns	SARS-COV-2.D614G_id50
V	V90	0.123592	ns	SARS-COV-2.D614G_id50
SP	I90	0.125692	ns	SARS-COV-2.D614G_id50
VPreB	H45	0.137564	ns	SARS-COV-2.D614G_id50
SN	I	0.219231	ns	SARS-COV-2.D614G_id50
V	VPstB	0.219448	ns	SARS-COV-2.D614G_id50
VPreB	V90	0.229332	ns	SARS-COV-2.D614G_id50
SP	I45	0.259677	ns	SARS-COV-2.D614G_id50
SN*	I	0.31256	ns	SARS-COV-2.D614G_id50
VPreB	VPstB	0.436677	ns	SARS-COV-2.D614G_id50
VPstB	H45	0.470486	ns	SARS-COV-2.D614G_id50
I45	I90	0.590014	ns	SARS-COV-2.D614G_id50
I	I45	0.621769	ns	SARS-COV-2.D614G_id50
SN	SN*	0.631365	ns	SARS-COV-2.D614G_id50
SN	I90	0.702216	ns	SARS-COV-2.D614G_id50
V	VPreB	0.861758	ns	SARS-COV-2.D614G_id50
I	I90	0.889236	ns	SARS-COV-2.D614G_id50
SN*	I90	0.908241	ns	SARS-COV-2.D614G_id50

## Sheet: Fig_2D
exposure1	exposure2	p_value	sig_label	virus_param
SN	V	2.29136e-18	***	SARS-CoV-2 B.1.617.2_id50
SN*	V	1.35024e-15	***	SARS-CoV-2 B.1.617.2_id50
SN	H	9.96396e-12	***	SARS-CoV-2 B.1.617.2_id50
SN*	H	1.34743e-10	***	SARS-CoV-2 B.1.617.2_id50
SP	V	2.23466e-10	***	SARS-CoV-2 B.1.617.2_id50
SN	V45	2.24595e-10	***	SARS-CoV-2 B.1.617.2_id50
SN*	V45	1.09853e-08	***	SARS-CoV-2 B.1.617.2_id50
SN	VPreB	3.79698e-08	***	SARS-CoV-2 B.1.617.2_id50
SP	H	9.14551e-08	***	SARS-CoV-2 B.1.617.2_id50
SN*	VPreB	3.57308e-07	***	SARS-CoV-2 B.1.617.2_id50
H	V45	7.37495e-07	***	SARS-CoV-2 B.1.617.2_id50
V	V45	9.71531e-07	***	SARS-CoV-2 B.1.617.2_id50
SP	V45	1.15512e-06	***	SARS-CoV-2 B.1.617.2_id50
SP	VPreB	7.80958e-06	***	SARS-CoV-2 B.1.617.2_id50
V	H	1.984e-05	***	SARS-CoV-2 B.1.617.2_id50
V	I45	2.73649e-05	***	SARS-CoV-2 B.1.617.2_id50
I	V	4.84426e-05	***	SARS-CoV-2 B.1.617.2_id50
SN	I45	6.25338e-05	***	SARS-CoV-2 B.1.617.2_id50
I	H	6.91971e-05	***	SARS-CoV-2 B.1.617.2_id50
H	I45	7.12052e-05	***	SARS-CoV-2 B.1.617.2_id50
SN	H45	0.000177915	***	SARS-CoV-2 B.1.617.2_id50
SN	V90	0.000177915	***	SARS-CoV-2 B.1.617.2_id50
SN	VPstB	0.000201945	***	SARS-CoV-2 B.1.617.2_id50
VPreB	V45	0.000249306	***	SARS-CoV-2 B.1.617.2_id50
SN*	VPstB	0.000614893	***	SARS-CoV-2 B.1.617.2_id50
VPreB	I45	0.000624338	***	SARS-CoV-2 B.1.617.2_id50
SN*	H45	0.000704217	***	SARS-CoV-2 B.1.617.2_id50
SN*	V90	0.000704217	***	SARS-CoV-2 B.1.617.2_id50
SN*	I45	0.000796621	***	SARS-CoV-2 B.1.617.2_id50
I	VPreB	0.000810191	***	SARS-CoV-2 B.1.617.2_id50
SP	VPstB	0.00163422	**	SARS-CoV-2 B.1.617.2_id50
SP	H45	0.00163422	**	SARS-CoV-2 B.1.617.2_id50
SP	V90	0.00163422	**	SARS-CoV-2 B.1.617.2_id50
H	H45	0.00251143	**	SARS-CoV-2 B.1.617.2_id50
H	V90	0.00251143	**	SARS-CoV-2 B.1.617.2_id50
VPreB	H	0.00674929	**	SARS-CoV-2 B.1.617.2_id50
I45	V45	0.00772589	**	SARS-CoV-2 B.1.617.2_id50
SP	I45	0.00828219	**	SARS-CoV-2 B.1.617.2_id50
I45	H45	0.0084748	**	SARS-CoV-2 B.1.617.2_id50
V	V90	0.00850279	**	SARS-CoV-2 B.1.617.2_id50
I	VPstB	0.0121788	*	SARS-CoV-2 B.1.617.2_id50
I	V45	0.0129363	*	SARS-CoV-2 B.1.617.2_id50
VPstB	I45	0.0137894	*	SARS-CoV-2 B.1.617.2_id50
VPstB	H	0.0192345	*	SARS-CoV-2 B.1.617.2_id50
V	I90	0.0193738	*	SARS-CoV-2 B.1.617.2_id50
I	H45	0.0195942	*	SARS-CoV-2 B.1.617.2_id50
VPreB	V90	0.0196244	*	SARS-CoV-2 B.1.617.2_id50
VPstB	V45	0.0206112	*	SARS-CoV-2 B.1.617.2_id50
V45	H45	0.0206112	*	SARS-CoV-2 B.1.617.2_id50
I45	V90	0.021856	*	SARS-CoV-2 B.1.617.2_id50
H	I90	0.0274686	*	SARS-CoV-2 B.1.617.2_id50
V45	I90	0.0294387	*	SARS-CoV-2 B.1.617.2_id50
VPreB	I90	0.041258	*	SARS-CoV-2 B.1.617.2_id50
I	V90	0.0467844	*	SARS-CoV-2 B.1.617.2_id50
H45	V90	0.060602	ns	SARS-CoV-2 B.1.617.2_id50
SN	I90	0.0733711	ns	SARS-CoV-2 B.1.617.2_id50
SN	SP	0.0910286	ns	SARS-CoV-2 B.1.617.2_id50
VPstB	I90	0.105193	ns	SARS-CoV-2 B.1.617.2_id50
H45	I90	0.105193	ns	SARS-CoV-2 B.1.617.2_id50
I90	V90	0.105193	ns	SARS-CoV-2 B.1.617.2_id50
SN	I	0.116381	ns	SARS-CoV-2 B.1.617.2_id50
I45	I90	0.150962	ns	SARS-CoV-2 B.1.617.2_id50
VPreB	H45	0.179109	ns	SARS-CoV-2 B.1.617.2_id50
SN	SN*	0.212027	ns	SARS-CoV-2 B.1.617.2_id50
SN*	I90	0.268908	ns	SARS-CoV-2 B.1.617.2_id50
V	H45	0.283692	ns	SARS-CoV-2 B.1.617.2_id50
SP	I90	0.285205	ns	SARS-CoV-2 B.1.617.2_id50
SN*	I	0.286299	ns	SARS-CoV-2 B.1.617.2_id50
VPstB	V90	0.312321	ns	SARS-CoV-2 B.1.617.2_id50
V45	V90	0.369364	ns	SARS-CoV-2 B.1.617.2_id50
V	VPreB	0.478849	ns	SARS-CoV-2 B.1.617.2_id50
I	I45	0.488371	ns	SARS-CoV-2 B.1.617.2_id50
SN*	SP	0.517239	ns	SARS-CoV-2 B.1.617.2_id50
VPreB	VPstB	0.524518	ns	SARS-CoV-2 B.1.617.2_id50
SP	I	0.556448	ns	SARS-CoV-2 B.1.617.2_id50
V	VPstB	0.682296	ns	SARS-CoV-2 B.1.617.2_id50
I	I90	1	ns	SARS-CoV-2 B.1.617.2_id50
VPstB	H45	1	ns	SARS-CoV-2 B.1.617.2_id50

## Sheet: Fig_3A
pubid	sample_name	dv1	dv2	dpcr	exposure_level	antigen	key	value
C3006-022119	0873-006QHH00-001_TCRB	-4	-33	NA	SN	nonspike	breadth	6.88314e-05
C3006-022119	0873-006QHH00-001_TCRB	-4	-33	NA	SN	spike	breadth	2.9692e-05
C3006-033936	0873-00462B00-001_TCRB	-1	-29	NA	SN	nonspike	breadth	6.59054e-05
C3006-033936	0873-00462B00-001_TCRB	-1	-29	NA	SN	spike	breadth	3.69713e-05
C3006-056058	0873-00521J00-001_TCRB	0	-29	NA	SN	nonspike	breadth	7.28553e-05
C3006-056058	0873-00521J00-001_TCRB	0	-29	NA	SN	spike	breadth	2.42851e-05
C3006-792022	0873-0050KA00-001_TCRB	0	-29	NA	SN	nonspike	breadth	5.21566e-05
C3006-792022	0873-0050KA00-001_TCRB	0	-29	NA	SN	spike	breadth	2.92077e-05
C3006-203946	0873-003MNB00-001_TCRB	-2	-23	NA	SN	nonspike	breadth	5.11711e-05
C3006-203946	0873-003MNB00-001_TCRB	-2	-23	NA	SN	spike	breadth	1.39558e-05
C3006-260921	0873-003KPA00-001_TCRB	0	-33	NA	SN	nonspike	breadth	7.96601e-05
C3006-260921	0873-003KPA00-001_TCRB	0	-33	NA	SN	spike	breadth	4.58649e-05
C3006-185024	0873-00507J00-001_TCRB	0	-29	NA	SN	nonspike	breadth	6.32082e-05
C3006-185024	0873-00507J00-001_TCRB	0	-29	NA	SN	spike	breadth	3.62862e-05
C3006-903118	0873-0090CD00-001_TCRB	0	-28	NA	SN	nonspike	breadth	3.99195e-05
C3006-903118	0873-0090CD00-001_TCRB	0	-28	NA	SN	spike	breadth	2.79437e-05
C3006-774369	0873-003B2E00-001_TCRB	-1	-28	NA	SN	nonspike	breadth	4.5452e-05
C3006-774369	0873-003B2E00-001_TCRB	-1	-28	NA	SN	spike	breadth	3.10988e-05
C3006-264172	0873-0043GC00-001_TCRB	0	-31	NA	SN	nonspike	breadth	5.43008e-05
C3006-264172	0873-0043GC00-001_TCRB	0	-31	NA	SN	spike	breadth	4.07256e-05
C3006-307700	0873-0052CK00-001_TCRB	-11	-39	NA	SN	nonspike	breadth	5.19154e-05
C3006-307700	0873-0052CK00-001_TCRB	-11	-39	NA	SN	spike	breadth	2.73239e-05
C3006-707775	0873-003BVB00-001_TCRB	-14	-35	NA	SN	nonspike	breadth	6.07264e-05
C3006-707775	0873-003BVB00-001_TCRB	-14	-35	NA	SN	spike	breadth	1.13862e-05
C3006-506957	0873-003BRG00-001_TCRB	-14	-35	NA	SN	nonspike	breadth	5.96971e-05
C3006-506957	0873-003BRG00-001_TCRB	-14	-35	NA	SN	spike	breadth	3.7109e-05
C3006-974686	0873-003NQJ00-001_TCRB	-3	-32	NA	SN	nonspike	breadth	6.58208e-05
C3006-974686	0873-003NQJ00-001_TCRB	-3	-32	NA	SN	spike	breadth	5.0776e-05
C3006-633750	0873-00CBQJ00-001_TCRB	0	-34	NA	SN	nonspike	breadth	4.60626e-05
C3006-633750	0873-00CBQJ00-001_TCRB	0	-34	NA	SN	spike	breadth	1.80245e-05
C3006-500093	0873-0040HC00-001_TCRB	-4	-35	NA	SN	nonspike	breadth	5.92184e-05
C3006-500093	0873-0040HC00-001_TCRB	-4	-35	NA	SN	spike	breadth	2.22069e-05
C3006-138247	0873-0042YB00-001_TCRB	-1	-22	NA	SN	nonspike	breadth	6.7991e-05
C3006-138247	0873-0042YB00-001_TCRB	-1	-22	NA	SN	spike	breadth	2.79963e-05
C3006-249855	0873-005GTF00-001_TCRB	-2	-22	NA	SN	nonspike	breadth	7.25234e-05
C3006-249855	0873-005GTF00-001_TCRB	-2	-22	NA	SN	spike	breadth	3.83948e-05
C3006-036864	0873-0054XK00-001_TCRB	-2	-24	NA	SN	nonspike	breadth	5.36197e-05
C3006-036864	0873-0054XK00-001_TCRB	-2	-24	NA	SN	spike	breadth	3.82998e-05
C3006-055527	0873-00775A00-001_TCRB	-16	-37	NA	SN	nonspike	breadth	6.58918e-05
C3006-055527	0873-00775A00-001_TCRB	-16	-37	NA	SN	spike	breadth	3.72432e-05
C3006-490057	0873-0042QF00-001_TCRB	-2	-33	NA	SN	nonspike	breadth	7.14229e-05
C3006-490057	0873-0042QF00-001_TCRB	-2	-33	NA	SN	spike	breadth	4.18686e-05
C3006-028653	0873-003PTK00-001_TCRB	-1	-19	NA	SN	nonspike	breadth	8.18128e-05
C3006-028653	0873-003PTK00-001_TCRB	-1	-19	NA	SN	spike	breadth	3.54522e-05
C3006-506353	0873-0050LG00-001_TCRB	-3	-31	NA	SN	nonspike	breadth	5.60845e-05
C3006-506353	0873-0050LG00-001_TCRB	-3	-31	NA	SN	spike	breadth	4.64148e-05
C3006-688524	0873-007WBE00-001_TCRB	-8	-36	NA	SN	nonspike	breadth	6.32921e-05
C3006-688524	0873-007WBE00-001_TCRB	-8	-36	NA	SN	spike	breadth	1.5823e-05
C3006-150462	0873-005GVG00-001_TCRB	-4	-25	NA	SN	nonspike	breadth	4.34938e-05
C3006-150462	0873-005GVG00-001_TCRB	-4	-25	NA	SN	spike	breadth	4.03871e-05
C3006-540039	0873-005GRB00-001_TCRB	-12	-35	NA	SN	nonspike	breadth	6.31713e-05
C3006-540039	0873-005GRB00-001_TCRB	-12	-35	NA	SN	spike	breadth	2.97277e-05
C3006-861927	0873-005K8K00-001_TCRB	0	-28	NA	SN	nonspike	breadth	6.57906e-05
C3006-861927	0873-005K8K00-001_TCRB	0	-28	NA	SN	spike	breadth	1.73133e-05
C3006-888696	0873-0054JB00-001_TCRB	-1	-22	NA	SN	nonspike	breadth	6.70199e-05
C3006-888696	0873-0054JB00-001_TCRB	-1	-22	NA	SN	spike	breadth	2.51325e-05
C3006-767493	0873-006F5E00-001_TCRB	-12	-40	NA	SN	nonspike	breadth	6.41407e-05
C3006-767493	0873-006F5E00-001_TCRB	-12	-40	NA	SN	spike	breadth	1.99057e-05
C3006-550083	0873-0043QA00-001_TCRB	-8	-36	NA	SN	nonspike	breadth	6.13314e-05
C3006-550083	0873-0043QA00-001_TCRB	-8	-36	NA	SN	spike	breadth	2.87491e-05
C3006-733001	0873-003PBE00-001_TCRB	-9	-30	NA	SN	nonspike	breadth	5.83461e-05
C3006-733001	0873-003PBE00-001_TCRB	-9	-30	NA	SN	spike	breadth	2.7457e-05
C3006-489578	0873-002X0J00-001_TCRB	-2	-31	NA	SN	nonspike	breadth	7.92448e-05
C3006-489578	0873-002X0J00-001_TCRB	-2	-31	NA	SN	spike	breadth	1.48584e-05
C3006-963251	0873-003BLE00-001_TCRB	-5	-26	NA	SN	nonspike	breadth	6.48418e-05
C3006-963251	0873-003BLE00-001_TCRB	-5	-26	NA	SN	spike	breadth	4.77781e-05
C3006-311943	0873-0051GE00-005_TCRB	0	-28	NA	SN	nonspike	breadth	6.08748e-05
C3006-311943	0873-0051GE00-005_TCRB	0	-28	NA	SN	spike	breadth	2.49743e-05
C3006-988899	0873-003CHA00-001_TCRB	-16	-39	NA	SN	nonspike	breadth	6.51275e-05
C3006-988899	0873-003CHA00-001_TCRB	-16	-39	NA	SN	spike	breadth	1.30255e-05
C3006-138312	0873-0055FD00-001_TCRB	0	-21	NA	SN	nonspike	breadth	5.72768e-05
C3006-138312	0873-0055FD00-001_TCRB	0	-21	NA	SN	spike	breadth	2.61837e-05
C3006-954651	0873-00438J00-001_TCRB	0	-28	NA	SN	nonspike	breadth	5.98332e-05
C3006-954651	0873-00438J00-001_TCRB	0	-28	NA	SN	spike	breadth	3.98888e-05
C3006-488188	0873-007CJH00-001_TCRB	0	-28	NA	SN	nonspike	breadth	6.21227e-05
C3006-488188	0873-007CJH00-001_TCRB	0	-28	NA	SN	spike	breadth	3.79639e-05
C3006-976128	0873-003CBC00-001_TCRB	-21	-42	NA	SN	nonspike	breadth	5.8859e-05
C3006-976128	0873-003CBC00-001_TCRB	-21	-42	NA	SN	spike	breadth	3.57358e-05
C3006-141667	0873-003GZG00-001_TCRB	-15	-37	NA	SN	nonspike	breadth	7.02321e-05
C3006-141667	0873-003GZG00-001_TCRB	-15	-37	NA	SN	spike	breadth	2.16099e-05
C3006-974307	0873-0050WG00-001_TCRB	-5	-28	NA	SN	nonspike	breadth	7.65285e-05
C3006-974307	0873-0050WG00-001_TCRB	-5	-28	NA	SN	spike	breadth	2.61317e-05
C3006-276868	0873-00509H00-001_TCRB	0	-29	NA	SN	nonspike	breadth	6.85953e-05
C3006-276868	0873-00509H00-001_TCRB	0	-29	NA	SN	spike	breadth	4.28721e-05
C3006-075291	0873-003M0F00-001_TCRB	-2	-31	NA	SN	nonspike	breadth	8.02013e-05
C3006-075291	0873-003M0F00-001_TCRB	-2	-31	NA	SN	spike	breadth	2.10051e-05
C3006-467355	0873-003NTB00-001_TCRB	-3	-32	NA	SN	nonspike	breadth	7.69357e-05
C3006-467355	0873-003NTB00-001_TCRB	-3	-32	NA	SN	spike	breadth	4.51003e-05
C3006-910138	0873-00515D00-001_TCRB	-19	-40	NA	SN	nonspike	breadth	6.06149e-05
C3006-910138	0873-00515D00-001_TCRB	-19	-40	NA	SN	spike	breadth	3.48995e-05
C3006-734454	0873-003KRJ00-001_TCRB	0	-33	NA	SN	nonspike	breadth	0.000100691
C3006-734454	0873-003KRJ00-001_TCRB	0	-33	NA	SN	spike	breadth	3.17972e-05
C3006-304673	0873-003BKF00-001_TCRB	-7	-28	NA	SN	nonspike	breadth	4.83744e-05
C3006-304673	0873-003BKF00-001_TCRB	-7	-28	NA	SN	spike	breadth	1.45123e-05
C3006-810407	0873-003CZK00-001_TCRB	-1	-23	NA	SN	nonspike	breadth	7.48125e-05
C3006-810407	0873-003CZK00-001_TCRB	-1	-23	NA	SN	spike	breadth	3.325e-05
C3006-378621	0873-005GDH00-001_TCRB	-1	-30	NA	SN	nonspike	breadth	3.77383e-05
C3006-378621	0873-005GDH00-001_TCRB	-1	-30	NA	SN	spike	breadth	3.01906e-05
C3006-970680	0873-00433F00-001_TCRB	0	-28	NA	SN	nonspike	breadth	5.73243e-05
C3006-970680	0873-00433F00-001_TCRB	0	-28	NA	SN	spike	breadth	3.63054e-05
C3006-777969	0873-0047FH00-001_TCRB	-14	-35	NA	SN	nonspike	breadth	7.46663e-05
C3006-777969	0873-0047FH00-001_TCRB	-14	-35	NA	SN	spike	breadth	3.73332e-05
C3006-132890	0873-003C7E00-001_TCRB	-15	-36	NA	SN	nonspike	breadth	6.64426e-05
C3006-132890	0873-003C7E00-001_TCRB	-15	-36	NA	SN	spike	breadth	3.25945e-05
C3006-842372	0873-00CC0G00-001_TCRB	0	-21	NA	SN	nonspike	breadth	3.45554e-05
C3006-842372	0873-00CC0G00-001_TCRB	0	-21	NA	SN	spike	breadth	3.45554e-05
C3006-598327	0873-0054FC00-001_TCRB	-2	-28	NA	SN	nonspike	breadth	7.10924e-05
C3006-598327	0873-0054FC00-001_TCRB	-2	-28	NA	SN	spike	breadth	3.31765e-05
C3006-751218	0873-0042TD00-001_TCRB	-12	-33	NA	SN	nonspike	breadth	6.16612e-05
C3006-751218	0873-0042TD00-001_TCRB	-12	-33	NA	SN	spike	breadth	2.60347e-05
C3006-151846	0873-005MJJ00-001_TCRB	-2	-30	NA	SN	nonspike	breadth	7.40541e-05
C3006-151846	0873-005MJJ00-001_TCRB	-2	-30	NA	SN	spike	breadth	3.87101e-05
C3006-374929	0873-003P5D00-001_TCRB	-9	-36	NA	SN	nonspike	breadth	5.04609e-05
C3006-374929	0873-003P5D00-001_TCRB	-9	-36	NA	SN	spike	breadth	3.55095e-05
C3006-668014	0873-003HNG00-001_TCRB	-11	-31	NA	SN	nonspike	breadth	5.84005e-05
C3006-668014	0873-003HNG00-001_TCRB	-11	-31	NA	SN	spike	breadth	3.14464e-05
C3006-136802	0873-0044KH00-005_TCRB	0	-29	NA	SN	nonspike	breadth	7.87044e-05
C3006-136802	0873-0044KH00-005_TCRB	0	-29	NA	SN	spike	breadth	3.59792e-05
C3006-404285	0873-009F4E00-001_TCRB	0	-28	NA	SN	nonspike	breadth	7.14208e-05
C3006-404285	0873-009F4E00-001_TCRB	0	-28	NA	SN	spike	breadth	3.79423e-05
C3006-880290	0873-003BHK00-001_TCRB	-4	-31	NA	SN	nonspike	breadth	5.31315e-05
C3006-880290	0873-003BHK00-001_TCRB	-4	-31	NA	SN	spike	breadth	4.68807e-05
C3006-125193	0873-003DRH00-001_TCRB	-1	-30	NA	SN	nonspike	breadth	6.39099e-05
C3006-125193	0873-003DRH00-001_TCRB	-1	-30	NA	SN	spike	breadth	1.98341e-05
C3006-949436	0873-0054HF00-001_TCRB	-4	-25	NA	SN	nonspike	breadth	5.57386e-05
C3006-949436	0873-0054HF00-001_TCRB	-4	-25	NA	SN	spike	breadth	3.22697e-05
C3006-928731	0873-0050SA00-001_TCRB	-2	-28	NA	SN	nonspike	breadth	5.45381e-05
C3006-928731	0873-0050SA00-001_TCRB	-2	-28	NA	SN	spike	breadth	3.38513e-05
C3006-713298	0873-007MFK00-001_TCRB	-11	-32	NA	SN	nonspike	breadth	6.45203e-05
C3006-713298	0873-007MFK00-001_TCRB	-11	-32	NA	SN	spike	breadth	2.73722e-05
C3006-226288	0873-003DSG00-001_TCRB	-1	-30	NA	SN	nonspike	breadth	6.46461e-05
C3006-226288	0873-003DSG00-001_TCRB	-1	-30	NA	SN	spike	breadth	3.09177e-05
C3006-913883	0873-003BMC00-001_TCRB	-14	-35	NA	SN	nonspike	breadth	7.79088e-05
C3006-913883	0873-003BMC00-001_TCRB	-14	-35	NA	SN	spike	breadth	2.5405e-05
C3006-792749	0873-007D2E00-001_TCRB	0	-29	NA	SN	nonspike	breadth	7.03401e-05
C3006-792749	0873-007D2E00-001_TCRB	0	-29	NA	SN	spike	breadth	4.11423e-05
C3006-368278	0873-0045JD00-001_TCRB	-8	-26	NA	SN	nonspike	breadth	8.80458e-05
C3006-368278	0873-0045JD00-001_TCRB	-8	-26	NA	SN	spike	breadth	2.40125e-05
C3006-461821	0873-005JSH00-001_TCRB	-3	-27	NA	SN	nonspike	breadth	4.18793e-05
C3006-461821	0873-005JSH00-001_TCRB	-3	-27	NA	SN	spike	breadth	2.3931e-05
C3006-952156	0873-002WMJ00-001_TCRB	-3	-32	NA	SN	nonspike	breadth	8.81287e-05
C3006-952156	0873-002WMJ00-001_TCRB	-3	-32	NA	SN	spike	breadth	2.82012e-05
C3006-645066	0873-003P3A00-001_TCRB	-8	-29	NA	SN	nonspike	breadth	7.85666e-05
C3006-645066	0873-003P3A00-001_TCRB	-8	-29	NA	SN	spike	breadth	3.64089e-05
C3006-518944	0873-004ZCK00-001_TCRB	0	-28	NA	SN	nonspike	breadth	7.15605e-05
C3006-518944	0873-004ZCK00-001_TCRB	0	-28	NA	SN	spike	breadth	2.96714e-05
C3006-084506	0873-005GHD00-001_TCRB	0	-29	NA	SN	nonspike	breadth	6.27192e-05
C3006-084506	0873-005GHD00-001_TCRB	0	-29	NA	SN	spike	breadth	3.5184e-05
C3006-482767	0873-0052GH00-001_TCRB	-3	-24	NA	SN	nonspike	breadth	5.86695e-05
C3006-482767	0873-0052GH00-001_TCRB	-3	-24	NA	SN	spike	breadth	1.52106e-05
C3006-124673	0873-0055CG00-001_TCRB	-5	-26	NA	SN	nonspike	breadth	6.74835e-05
C3006-124673	0873-0055CG00-001_TCRB	-5	-26	NA	SN	spike	breadth	3.18672e-05
C3006-148603	0873-002Q2H00-001-re-extraction_TCRB	-1	-30	NA	SN	nonspike	breadth	6.23596e-05
C3006-148603	0873-002Q2H00-001-re-extraction_TCRB	-1	-30	NA	SN	spike	breadth	4.92313e-05
C3006-228686	0873-00DKZH00-001_TCRB	NA	NA	21	I	nonspike	breadth	0.000568674
C3006-228686	0873-00DKZH00-001_TCRB	NA	NA	21	I	spike	breadth	0.000375146
C3006-425082	0873-009MDA00-001_TCRB	-39	NA	28	I	nonspike	breadth	0.000166346
C3006-425082	0873-009MDA00-001_TCRB	-39	NA	28	I	spike	breadth	3.46553e-05
C3006-531241	0873-009L8K00-001_TCRB	NA	NA	22	I	nonspike	breadth	0.000413344
C3006-531241	0873-009L8K00-001_TCRB	NA	NA	22	I	spike	breadth	0.000273443
C3006-257736	0873-00B8PG00-001_TCRB	NA	NA	31	I	nonspike	breadth	0.000300106
C3006-257736	0873-00B8PG00-001_TCRB	NA	NA	31	I	spike	breadth	7.79122e-05
C3006-937242	0873-00G7PE00-001_TCRB	NA	NA	20	I	nonspike	breadth	5.79858e-05
C3006-937242	0873-00G7PE00-001_TCRB	NA	NA	20	I	spike	breadth	3.28586e-05
C3006-249269	0873-00D9BH00-001_TCRB	NA	NA	30	I	nonspike	breadth	0.000250272
C3006-249269	0873-00D9BH00-001_TCRB	NA	NA	30	I	spike	breadth	8.99855e-05
C3006-233117	0873-00B8SE00-001_TCRB	NA	NA	21	I	nonspike	breadth	0.000185545
C3006-233117	0873-00B8SE00-001_TCRB	NA	NA	21	I	spike	breadth	0.000151291
C3006-728682	0873-00GQLF00-001_TCRB	NA	NA	31	I	nonspike	breadth	0.000210899
C3006-728682	0873-00GQLF00-001_TCRB	NA	NA	31	I	spike	breadth	7.96731e-05
C3006-060018	0873-009D3F00-001_TCRB	NA	NA	21	I	nonspike	breadth	0.000278935
C3006-060018	0873-009D3F00-001_TCRB	NA	NA	21	I	spike	breadth	0.000104835
C3006-631302	0873-00F7VJ00-001_TCRB	NA	NA	11	I	nonspike	breadth	0.000135291
C3006-631302	0873-00F7VJ00-001_TCRB	NA	NA	11	I	spike	breadth	4.27234e-05
C3006-659224	0873-00D18F00-001_TCRB	NA	NA	36	I	nonspike	breadth	0.000128161
C3006-659224	0873-00D18F00-001_TCRB	NA	NA	36	I	spike	breadth	8.06942e-05
C3006-794110	0873-009G8H00-001_TCRB	NA	NA	17	I	nonspike	breadth	0.000185764
C3006-794110	0873-009G8H00-001_TCRB	NA	NA	17	I	spike	breadth	8.74183e-05
C3006-095461	0873-00HYYB00-001_TCRB	NA	NA	32	I	nonspike	breadth	0.000190118
C3006-095461	0873-00HYYB00-001_TCRB	NA	NA	32	I	spike	breadth	7.41138e-05
C3006-527021	0873-00D1HH00-001_TCRB	NA	NA	8	I	nonspike	breadth	6.56755e-05
C3006-527021	0873-00D1HH00-001_TCRB	NA	NA	8	I	spike	breadth	3.69425e-05
C3006-198192	0873-00HZSA00-001_TCRB	-7	NA	12	I	nonspike	breadth	0.000220568
C3006-198192	0873-00HZSA00-001_TCRB	-7	NA	12	I	spike	breadth	0.000175273
C3006-006095	0873-00H9WG00-001_TCRB	NA	NA	31	I	nonspike	breadth	0.000225547
C3006-006095	0873-00H9WG00-001_TCRB	NA	NA	31	I	spike	breadth	0.00016916
C3006-930552	0873-00G1KH00-001_TCRB	NA	NA	33	I	nonspike	breadth	0.000145487
C3006-930552	0873-00G1KH00-001_TCRB	NA	NA	33	I	spike	breadth	4.49687e-05
C3006-023427	0873-00HY4E00-001_TCRB	NA	NA	13	I	nonspike	breadth	0.000237917
C3006-023427	0873-00HY4E00-001_TCRB	NA	NA	13	I	spike	breadth	0.000159236
C3006-010166	0873-009NPF00-001_TCRB	-55	-84	16	I	nonspike	breadth	0.000518109
C3006-010166	0873-009NPF00-001_TCRB	-55	-84	16	I	spike	breadth	0.000248623
C3006-831527	0873-00HVCD00-001_TCRB	NA	NA	7	I	nonspike	breadth	0.000403699
C3006-831527	0873-00HVCD00-001_TCRB	NA	NA	7	I	spike	breadth	0.000266481
C3006-650969	0873-00F54H00-001_TCRB	NA	NA	38	I	nonspike	breadth	0.000108895
C3006-650969	0873-00F54H00-001_TCRB	NA	NA	38	I	spike	breadth	8.00699e-05
C3006-126387	0873-00CFHA00-001_TCRB	-9	-42	39	I	nonspike	breadth	0.000169265
C3006-126387	0873-00CFHA00-001_TCRB	-9	-42	39	I	spike	breadth	0.000111358
C3006-683729	0873-00B8LF00-001_TCRB	-6	NA	38	I	nonspike	breadth	0.000379828
C3006-683729	0873-00B8LF00-001_TCRB	-6	NA	38	I	spike	breadth	8.79602e-05
C3006-023427	0873-00JC8B00-001_TCRB	NA	NA	32	I	nonspike	breadth	0.000190173
C3006-023427	0873-00JC8B00-001_TCRB	NA	NA	32	I	spike	breadth	0.000119739
C3006-419246	0873-00FB6H00-001_TCRB	NA	NA	8	I	nonspike	breadth	7.26095e-05
C3006-419246	0873-00FB6H00-001_TCRB	NA	NA	8	I	spike	breadth	4.71962e-05
C3006-516942	0873-009MXJ00-001_TCRB	-2	-23	35	I	nonspike	breadth	0.000274925
C3006-516942	0873-009MXJ00-001_TCRB	-2	-23	35	I	spike	breadth	9.85149e-05
C3006-448545	0873-00CDYA00-001-re-extraction_TCRB	NA	NA	34	I	nonspike	breadth	0.000126666
C3006-448545	0873-00CDYA00-001-re-extraction_TCRB	NA	NA	34	I	spike	breadth	4.07139e-05
C3006-668248	0873-00CF6K00-001-re-extraction_TCRB	NA	NA	13	I	nonspike	breadth	0.000649899
C3006-668248	0873-00CF6K00-001-re-extraction_TCRB	NA	NA	13	I	spike	breadth	0.000300646
C3006-550083	0873-006HZF00-001_TCRB	48	20	NA	V	nonspike	breadth	7.88114e-05
C3006-550083	0873-006HZF00-001_TCRB	48	20	NA	V	spike	breadth	7.88114e-05
C3006-974686	0873-0060BJ00-001_TCRB	50	21	NA	V	nonspike	breadth	9.78349e-05
C3006-974686	0873-0060BJ00-001_TCRB	50	21	NA	V	spike	breadth	0.000353293
C3006-910138	0873-006QPB00-001_TCRB	43	22	NA	V	nonspike	breadth	8.56235e-05
C3006-910138	0873-006QPB00-001_TCRB	43	22	NA	V	spike	breadth	0.000199788
C3006-264172	0873-006C3A00-001_TCRB	53	22	NA	V	nonspike	breadth	7.33906e-05
C3006-264172	0873-006C3A00-001_TCRB	53	22	NA	V	spike	breadth	0.000137372
C3006-565033	0873-0097VJ00-001_TCRB	52	24	NA	V	nonspike	breadth	8.23156e-05
C3006-565033	0873-0097VJ00-001_TCRB	52	24	NA	V	spike	breadth	0.000189021
C3006-842372	0873-00F5KK00-001_TCRB	56	35	NA	V	nonspike	breadth	7.71465e-05
C3006-842372	0873-00F5KK00-001_TCRB	56	35	NA	V	spike	breadth	0.000249243
C3006-774369	0873-0067HJ00-001_TCRB	61	34	NA	V	nonspike	breadth	9.59504e-05
C3006-774369	0873-0067HJ00-001_TCRB	61	34	NA	V	spike	breadth	0.000460562
C3006-792749	0873-009NNC00-001_TCRB	56	27	NA	V	nonspike	breadth	8.42836e-05
C3006-792749	0873-009NNC00-001_TCRB	56	27	NA	V	spike	breadth	0.000215545
C3006-810407	0873-00692K00-001_TCRB	58	36	NA	V	nonspike	breadth	7.48311e-05
C3006-810407	0873-00692K00-001_TCRB	58	36	NA	V	spike	breadth	0.000261909
C3006-141667	0873-006N5G00-001_TCRB	56	34	NA	V	nonspike	breadth	9.34848e-05
C3006-141667	0873-006N5G00-001_TCRB	56	34	NA	V	spike	breadth	0.000309219
C3006-033936	0873-006KYJ00-001_TCRB	56	28	NA	V	nonspike	breadth	9.92039e-05
C3006-033936	0873-006KYJ00-001_TCRB	56	28	NA	V	spike	breadth	0.000162334
C3006-311943	0873-0070BF00-001_TCRB	63	35	NA	V	nonspike	breadth	6.19333e-05
C3006-311943	0873-0070BF00-001_TCRB	63	35	NA	V	spike	breadth	0.000108853
C3006-954651	0873-006MVE00-001_TCRB	63	35	NA	V	nonspike	breadth	8.05591e-05
C3006-954651	0873-006MVE00-001_TCRB	63	35	NA	V	spike	breadth	0.000150007
C3006-949436	0873-006NWH00-001_TCRB	47	26	NA	V	nonspike	breadth	5.39859e-05
C3006-949436	0873-006NWH00-001_TCRB	47	26	NA	V	spike	breadth	7.38755e-05
C3006-713298	0873-009QBH00-001_TCRB	40	19	NA	V	nonspike	breadth	8.31492e-05
C3006-713298	0873-009QBH00-001_TCRB	40	19	NA	V	spike	breadth	0.000425724
C3006-488188	0873-009P0F00-001_TCRB	61	33	NA	V	nonspike	breadth	8.21196e-05
C3006-488188	0873-009P0F00-001_TCRB	61	33	NA	V	spike	breadth	0.00032247
C3006-055527	0873-009NSD00-001_TCRB	52	31	NA	V	nonspike	breadth	7.02081e-05
C3006-055527	0873-009NSD00-001_TCRB	52	31	NA	V	spike	breadth	0.000193677
C3006-707775	0873-005Y3G00-001_TCRB	40	19	NA	V	nonspike	breadth	6.43839e-05
C3006-707775	0873-005Y3G00-001_TCRB	40	19	NA	V	spike	breadth	0.000113316
C3006-751218	0873-006NBE00-001_TCRB	51	30	NA	V	nonspike	breadth	8.68838e-05
C3006-751218	0873-006NBE00-001_TCRB	51	30	NA	V	spike	breadth	0.000180627
C3006-963251	0873-005XYB00-001_TCRB	49	28	NA	V	nonspike	breadth	7.50115e-05
C3006-963251	0873-005XYB00-001_TCRB	49	28	NA	V	spike	breadth	0.000243787
C3006-988899	0873-0065WF00-001_TCRB	42	19	NA	V	nonspike	breadth	7.78583e-05
C3006-988899	0873-0065WF00-001_TCRB	42	19	NA	V	spike	breadth	0.000233575
C3006-734454	0873-00689B00-001_TCRB	56	23	NA	V	nonspike	breadth	6.2341e-05
C3006-734454	0873-00689B00-001_TCRB	56	23	NA	V	spike	breadth	0.000216116
C3006-368278	0873-006J8A00-001_TCRB	48	30	NA	V	nonspike	breadth	0.000112717
C3006-368278	0873-006J8A00-001_TCRB	48	30	NA	V	spike	breadth	4.72683e-05
C3006-084506	0873-0073BH00-001_TCRB	57	28	NA	V	nonspike	breadth	8.69921e-05
C3006-084506	0873-0073BH00-001_TCRB	57	28	NA	V	spike	breadth	0.000143987
C3006-151846	0873-007GZK00-001_TCRB	61	33	NA	V	nonspike	breadth	8.02542e-05
C3006-151846	0873-007GZK00-001_TCRB	61	33	NA	V	spike	breadth	0.000383214
C3006-767493	0873-0097QA00-001_TCRB	59	31	NA	V	nonspike	breadth	9.77261e-05
C3006-767493	0873-0097QA00-001_TCRB	59	31	NA	V	spike	breadth	0.000295399
C3006-500093	0873-006CBJ00-001_TCRB	52	21	NA	V	nonspike	breadth	6.50714e-05
C3006-500093	0873-006CBJ00-001_TCRB	52	21	NA	V	spike	breadth	0.000148735
C3006-733001	0873-00603D00-001_TCRB	40	19	NA	V	nonspike	breadth	8.9563e-05
C3006-733001	0873-00603D00-001_TCRB	40	19	NA	V	spike	breadth	0.00016468
C3006-307700	0873-0070VE00-001_TCRB	52	24	NA	V	nonspike	breadth	0
C3006-307700	0873-0070VE00-001_TCRB	52	24	NA	V	spike	breadth	0.000564993
C3006-974307	0873-006N3K00-001_TCRB	52	29	NA	V	nonspike	breadth	6.53038e-05
C3006-974307	0873-006N3K00-001_TCRB	52	29	NA	V	spike	breadth	0.000132282
C3006-880290	0873-0065PG00-001_TCRB	57	30	NA	V	nonspike	breadth	6.37457e-05
C3006-880290	0873-0065PG00-001_TCRB	57	30	NA	V	spike	breadth	0.000244359
C3006-540039	0873-00732D00-001_TCRB	44	21	NA	V	nonspike	breadth	7.68044e-05
C3006-540039	0873-00732D00-001_TCRB	44	21	NA	V	spike	breadth	0.000226262
C3006-633750	0873-00BBTK00-001_TCRB	55	21	NA	V	nonspike	breadth	9.91239e-05
C3006-633750	0873-00BBTK00-001_TCRB	55	21	NA	V	spike	breadth	9.75505e-05
C3006-374929	0873-006CKG00-001_TCRB	51	24	NA	V	nonspike	breadth	9.15749e-05
C3006-374929	0873-006CKG00-001_TCRB	51	24	NA	V	spike	breadth	0.000200956
C3006-506957	0873-00604G00-001_TCRB	42	21	NA	V	nonspike	breadth	7.57624e-05
C3006-506957	0873-00604G00-001_TCRB	42	21	NA	V	spike	breadth	7.57624e-05
C3006-075291	0873-00657J00-001_TCRB	54	25	NA	V	nonspike	breadth	7.63523e-05
C3006-075291	0873-00657J00-001_TCRB	54	25	NA	V	spike	breadth	0.000100464
C3006-976128	0873-006P0D00-001_TCRB	53	32	NA	V	nonspike	breadth	5.42449e-05
C3006-976128	0873-006P0D00-001_TCRB	53	32	NA	V	spike	breadth	0.000160269
C3006-028653	0873-006BVK00-001_TCRB	55	37	NA	V	nonspike	breadth	5.18516e-05
C3006-028653	0873-006BVK00-001_TCRB	55	37	NA	V	spike	breadth	8.71107e-05
C3006-124673	0873-006RWF00-001_TCRB	51	30	NA	V	nonspike	breadth	9.78083e-05
C3006-124673	0873-006RWF00-001_TCRB	51	30	NA	V	spike	breadth	6.34432e-05
C3006-304673	0873-005MKD00-001_TCRB	41	20	NA	V	nonspike	breadth	9.34909e-05
C3006-304673	0873-005MKD00-001_TCRB	41	20	NA	V	spike	breadth	0.000184311
C3006-903118	0873-00DRNC00-001_TCRB	63	35	NA	V	nonspike	breadth	7.51202e-05
C3006-903118	0873-00DRNC00-001_TCRB	63	35	NA	V	spike	breadth	0.000215562
C3006-136802	0873-006PJE00-001_TCRB	60	31	NA	V	nonspike	breadth	6.29196e-05
C3006-136802	0873-006PJE00-001_TCRB	60	31	NA	V	spike	breadth	9.1335e-05
C3006-056058	0873-006K5D00-001_TCRB	54	25	NA	V	nonspike	breadth	5.51156e-05
C3006-056058	0873-006K5D00-001_TCRB	54	25	NA	V	spike	breadth	5.95249e-05
C3006-645066	0873-006HMJ00-001_TCRB	56	35	NA	V	nonspike	breadth	5.8505e-05
C3006-645066	0873-006HMJ00-001_TCRB	56	35	NA	V	spike	breadth	0.000153576
C3006-260921	0873-00687A00-001_TCRB	56	23	NA	V	nonspike	breadth	7.44686e-05
C3006-260921	0873-00687A00-001_TCRB	56	23	NA	V	spike	breadth	6.78979e-05
C3006-598327	0873-006QMA00-001_TCRB	55	29	NA	V	nonspike	breadth	7.72374e-05
C3006-598327	0873-006QMA00-001_TCRB	55	29	NA	V	spike	breadth	7.52569e-05
C3006-125193	0873-0060GJ00-001_TCRB	55	26	NA	V	nonspike	breadth	7.94621e-05
C3006-125193	0873-0060GJ00-001_TCRB	55	26	NA	V	spike	breadth	0.00012136
C3006-022119	0873-0093PH00-001_TCRB	52	23	NA	V	nonspike	breadth	7.44927e-05
C3006-022119	0873-0093PH00-001_TCRB	52	23	NA	V	spike	breadth	0.00017643
C3006-036864	0873-006NXD00-001_TCRB	49	27	NA	V	nonspike	breadth	9.86372e-05
C3006-036864	0873-006NXD00-001_TCRB	49	27	NA	V	spike	breadth	3.81821e-05
C3006-185024	0873-006PDE00-001_TCRB	57	28	NA	V	nonspike	breadth	7.12608e-05
C3006-185024	0873-006PDE00-001_TCRB	57	28	NA	V	spike	breadth	0.000196816
C3006-928731	0873-006J4G00-001_TCRB	52	26	NA	V	nonspike	breadth	6.47083e-05
C3006-928731	0873-006J4G00-001_TCRB	52	26	NA	V	spike	breadth	0.000111129
C3006-378621	0873-0074KC00-001_TCRB	57	28	NA	V	nonspike	breadth	8.78766e-05
C3006-378621	0873-0074KC00-001_TCRB	57	28	NA	V	spike	breadth	0.000156922
C3006-952156	0873-006C5D00-001_TCRB	68	39	NA	V	nonspike	breadth	0.000107954
C3006-952156	0873-006C5D00-001_TCRB	68	39	NA	V	spike	breadth	0.000107954
C3006-203946	0873-0065TH00-001_TCRB	53	32	NA	V	nonspike	breadth	8.45141e-05
C3006-203946	0873-0065TH00-001_TCRB	53	32	NA	V	spike	breadth	8.02884e-05
C3006-861927	0873-0077XK00-001_TCRB	61	33	NA	V	nonspike	breadth	9.45327e-05
C3006-861927	0873-0077XK00-001_TCRB	61	33	NA	V	spike	breadth	0.000156468
C3006-792022	0873-006R7K00-001_TCRB	62	33	NA	V	nonspike	breadth	0.000106627
C3006-792022	0873-006R7K00-001_TCRB	62	33	NA	V	spike	breadth	0.000135543
C3006-490057	0873-006MGF00-001_TCRB	62	31	NA	V	nonspike	breadth	6.99906e-05
C3006-490057	0873-006MGF00-001_TCRB	62	31	NA	V	spike	breadth	0.000124671
C3006-518944	0873-006L0K00-001_TCRB	56	28	NA	V	nonspike	breadth	8.19255e-05
C3006-518944	0873-006L0K00-001_TCRB	56	28	NA	V	spike	breadth	7.08545e-05
C3006-777969	0873-006M7B00-001_TCRB	42	21	NA	V	nonspike	breadth	3.91287e-05
C3006-777969	0873-006M7B00-001_TCRB	42	21	NA	V	spike	breadth	0.000125624
C3006-132890	0873-006CGJ00-001_TCRB	49	28	NA	V	nonspike	breadth	9.06577e-05
C3006-132890	0873-006CGJ00-001_TCRB	49	28	NA	V	spike	breadth	8.90388e-05
C3006-467355	0873-0066HE00-006_TCRB	52	23	NA	V	nonspike	breadth	8.40494e-05
C3006-467355	0873-0066HE00-006_TCRB	52	23	NA	V	spike	breadth	0.000237062
C3006-913883	0873-005XZB00-001_TCRB	40	19	NA	V	nonspike	breadth	7.28782e-05
C3006-913883	0873-005XZB00-001_TCRB	40	19	NA	V	spike	breadth	8.46328e-05
C3006-489578	0873-0063KJ00-001_TCRB	62	33	NA	V	nonspike	breadth	7.93705e-05
C3006-489578	0873-0063KJ00-001_TCRB	62	33	NA	V	spike	breadth	5.14836e-05
C3006-404285	0873-00FBLD00-006_TCRB	55	27	NA	V	nonspike	breadth	9.13759e-05
C3006-404285	0873-00FBLD00-006_TCRB	55	27	NA	V	spike	breadth	0.000289943
C3006-461821	0873-0075CC00-001_TCRB	53	29	NA	V	nonspike	breadth	4.92039e-05
C3006-461821	0873-0075CC00-001_TCRB	53	29	NA	V	spike	breadth	8.13757e-05
C3006-138247	0873-00669K00-001_TCRB	48	27	NA	V	nonspike	breadth	7.83031e-05
C3006-138247	0873-00669K00-001_TCRB	48	27	NA	V	spike	breadth	0.000123048
C3006-482767	0873-0070ZD00-001_TCRB	60	39	NA	V	nonspike	breadth	7.26838e-05
C3006-482767	0873-0070ZD00-001_TCRB	60	39	NA	V	spike	breadth	0.000100819
C3006-276868	0873-006PHJ00-001_TCRB	57	28	NA	V	nonspike	breadth	5.82971e-05
C3006-276868	0873-006PHJ00-001_TCRB	57	28	NA	V	spike	breadth	0.001
C3006-226288	0873-005ZFD00-001_TCRB	51	22	NA	V	nonspike	breadth	6.61826e-05
C3006-226288	0873-005ZFD00-001_TCRB	51	22	NA	V	spike	breadth	0.000222184
C3006-668014	0873-0065MH00-001_TCRB	46	26	NA	V	nonspike	breadth	7.91904e-05
C3006-668014	0873-0065MH00-001_TCRB	46	26	NA	V	spike	breadth	0.000225068
C3006-688524	0873-00D5BA00-001_TCRB	56	28	NA	V	nonspike	breadth	5.69538e-05
C3006-688524	0873-00D5BA00-001_TCRB	56	28	NA	V	spike	breadth	0.000167864
C3006-506353	0873-006K7G00-001_TCRB	52	24	NA	V	nonspike	breadth	7.69619e-05
C3006-506353	0873-006K7G00-001_TCRB	52	24	NA	V	spike	breadth	0.000518013
C3006-970680	0873-006MMA00-001_TCRB	63	35	NA	V	nonspike	breadth	7.13503e-05
C3006-970680	0873-006MMA00-001_TCRB	63	35	NA	V	spike	breadth	8.4323e-05
C3006-148603	0873-005ZBK00-001_TCRB	64	35	NA	V	nonspike	breadth	6.71809e-05
C3006-148603	0873-005ZBK00-001_TCRB	64	35	NA	V	spike	breadth	5.34002e-05
C3006-249855	0873-00734H00-001-re-extraction_TCRB	54	34	NA	V	nonspike	breadth	6.64126e-05
C3006-249855	0873-00734H00-001-re-extraction_TCRB	54	34	NA	V	spike	breadth	0.000199238
C3006-435009	0873-0060DB00-001_TCRB	46	15	-30	VPreB	nonspike	breadth	9.43938e-05
C3006-435009	0873-0060DB00-001_TCRB	46	15	-30	VPreB	spike	breadth	0.000438654
C3006-111229	0873-0094YD00-001_TCRB	56	22	-3	VPreB	nonspike	breadth	8.43322e-05
C3006-111229	0873-0094YD00-001_TCRB	56	22	-3	VPreB	spike	breadth	0.000319489
C3006-395719	0873-0069VD00-001_TCRB	52	13	-30	VPreB	nonspike	breadth	7.15824e-05
C3006-395719	0873-0069VD00-001_TCRB	52	13	-30	VPreB	spike	breadth	0.000130533
C3006-679401	0873-0063JD00-001_TCRB	57	28	-10	VPreB	nonspike	breadth	6.54781e-05
C3006-679401	0873-0063JD00-001_TCRB	57	28	-10	VPreB	spike	breadth	0.000173429
C3006-575433	0873-00761G00-001_TCRB	62	33	-57	VPreB	nonspike	breadth	6.6638e-05
C3006-575433	0873-00761G00-001_TCRB	62	33	-57	VPreB	spike	breadth	9.44038e-05
C3006-006142	0873-00CBGG00-001_TCRB	42	9	-54	VPreB	nonspike	breadth	9.08859e-05
C3006-006142	0873-00CBGG00-001_TCRB	42	9	-54	VPreB	spike	breadth	0.00077253
C3006-675332	0873-00D98C00-001_TCRB	57	29	-1	VPreB	nonspike	breadth	0.000161526
C3006-675332	0873-00D98C00-001_TCRB	57	29	-1	VPreB	spike	breadth	0.000182084
C3006-324988	0873-00DKLJ00-001_TCRB	53	28	-24	VPreB	nonspike	breadth	8.88571e-05
C3006-324988	0873-00DKLJ00-001_TCRB	53	28	-24	VPreB	spike	breadth	7.27012e-05
C3006-856673	0873-006HYF00-001_TCRB	55	24	-25	VPreB	nonspike	breadth	5.57514e-05
C3006-856673	0873-006HYF00-001_TCRB	55	24	-25	VPreB	spike	breadth	0.000124174
C3006-385161	0873-005XLA00-001_TCRB	53	26	-63	VPreB	nonspike	breadth	3.64547e-05
C3006-385161	0873-005XLA00-001_TCRB	53	26	-63	VPreB	spike	breadth	0.000291637
C3006-311470	0873-009F5K00-001_TCRB	56	28	-54	VPreB	nonspike	breadth	7.65168e-05
C3006-311470	0873-009F5K00-001_TCRB	56	28	-54	VPreB	spike	breadth	0.000320945
C3006-491012	0873-00950E00-001_TCRB	54	24	-15	VPreB	nonspike	breadth	7.80823e-05
C3006-491012	0873-00950E00-001_TCRB	54	24	-15	VPreB	spike	breadth	0.000147489
C3006-324988	0873-00HYVC00-001_TCRB	107	82	30	VPstB	nonspike	breadth	5.97842e-05
C3006-324988	0873-00HYVC00-001_TCRB	107	82	30	VPstB	spike	breadth	5.62675e-05
C3006-856673	0873-007X7F00-001_TCRB	111	80	31	VPstB	nonspike	breadth	0.000132423
C3006-856673	0873-007X7F00-001_TCRB	111	80	31	VPstB	spike	breadth	8.09252e-05
C3006-464099	0873-00DKMF00-001_TCRB	53	22	43	VPstB	nonspike	breadth	0.000340909
C3006-464099	0873-00DKMF00-001_TCRB	53	22	43	VPstB	spike	breadth	0.00020872
C3006-810706	0873-005ZRJ00-001_TCRB	55	28	17	VPstB	nonspike	breadth	9.68896e-05
C3006-810706	0873-005ZRJ00-001_TCRB	55	28	17	VPstB	spike	breadth	0.000510634
C3006-679401	0873-007J5D00-001_TCRB	108	79	41	VPstB	nonspike	breadth	7.39236e-05
C3006-679401	0873-007J5D00-001_TCRB	108	79	41	VPstB	spike	breadth	0.000120126
C3006-575433	0873-00BBZG00-001_TCRB	146	117	27	VPstB	nonspike	breadth	0.000171119
C3006-575433	0873-00BBZG00-001_TCRB	146	117	27	VPstB	spike	breadth	5.40377e-05
C3006-231515	0873-007MMJ00-001_TCRB	65	44	37	VPstB	nonspike	breadth	7.92567e-05
C3006-231515	0873-007MMJ00-001_TCRB	65	44	37	VPstB	spike	breadth	0.000105676
C3006-255188	0873-009P9J00-001_TCRB	57	29	34	VPstB	nonspike	breadth	8.88365e-05
C3006-255188	0873-009P9J00-001_TCRB	57	29	34	VPstB	spike	breadth	7.74956e-05
C3006-006142	0873-00HWCH00-001_TCRB	106	73	10	VPstB	nonspike	breadth	0.000158698
C3006-006142	0873-00HWCH00-001_TCRB	106	73	10	VPstB	spike	breadth	0.000261384
C3006-435009	0873-007MNE00-001_TCRB	104	73	28	VPstB	nonspike	breadth	7.10097e-05
C3006-435009	0873-007MNE00-001_TCRB	104	73	28	VPstB	spike	breadth	0.000162635
C3006-395719	0873-007RNF00-001_TCRB	109	70	27	VPstB	nonspike	breadth	0.000127246
C3006-395719	0873-007RNF00-001_TCRB	109	70	27	VPstB	spike	breadth	9.08897e-05
C3006-788054	0873-00J68H00-001_TCRB	121	100	12	VPstB	nonspike	breadth	0.000106116
C3006-788054	0873-00J68H00-001_TCRB	121	100	12	VPstB	spike	breadth	0.000120681
C3006-402098	0873-00955J00-001_TCRB	63	35	NA	H	nonspike	breadth	0.000215148
C3006-402098	0873-00955J00-001_TCRB	63	35	NA	H	spike	breadth	0.000149094
C3006-099057	0873-0067ZE00-001_TCRB	56	23	NA	H	nonspike	breadth	0.000127401
C3006-099057	0873-0067ZE00-001_TCRB	56	23	NA	H	spike	breadth	0.000156169
C3006-903454	0873-006BDF00-001_TCRB	54	26	NA	H	nonspike	breadth	6.6815e-05
C3006-903454	0873-006BDF00-001_TCRB	54	26	NA	H	spike	breadth	0.00012849
C3006-738631	0873-00D14E00-001_TCRB	55	28	NA	H	nonspike	breadth	0.000107521
C3006-738631	0873-00D14E00-001_TCRB	55	28	NA	H	spike	breadth	8.25159e-05
C3006-157580	0873-00797K00-001_TCRB	56	21	NA	H	nonspike	breadth	0.000120682
C3006-157580	0873-00797K00-001_TCRB	56	21	NA	H	spike	breadth	0.000103786
C3006-342915	0873-00B8FJ00-001_TCRB	63	34	NA	H	nonspike	breadth	0.000147918
C3006-342915	0873-00B8FJ00-001_TCRB	63	34	NA	H	spike	breadth	0.000199964
C3006-597835	0873-0066JJ00-006_TCRB	57	28	NA	H	nonspike	breadth	0.000101029
C3006-597835	0873-0066JJ00-006_TCRB	57	28	NA	H	spike	breadth	0.000448689
C3006-397840	0873-009KRE00-001_TCRB	51	30	NA	H	nonspike	breadth	7.30794e-05
C3006-397840	0873-009KRE00-001_TCRB	51	30	NA	H	spike	breadth	7.67334e-05
C3006-192737	0873-00FBGG00-006_TCRB	55	28	NA	H	nonspike	breadth	6.67485e-05
C3006-192737	0873-00FBGG00-006_TCRB	55	28	NA	H	spike	breadth	0.000171639
C3006-477598	0873-006LGA00-001_TCRB	56	28	NA	H	nonspike	breadth	0.0002007
C3006-477598	0873-006LGA00-001_TCRB	56	28	NA	H	spike	breadth	0.000416378
C3006-250895	0873-007B2J00-001_TCRB	56	28	NA	H	nonspike	breadth	0.000176082
C3006-250895	0873-007B2J00-001_TCRB	56	28	NA	H	spike	breadth	0.00027234
C3006-499593	0873-005M6J00-001_TCRB	49	20	NA	H	nonspike	breadth	0.00015821
C3006-499593	0873-005M6J00-001_TCRB	49	20	NA	H	spike	breadth	0.000200089
C3006-053503	0873-00DRFH00-001_TCRB	55	16	NA	H	nonspike	breadth	9.92292e-05
C3006-053503	0873-00DRFH00-001_TCRB	55	16	NA	H	spike	breadth	0.000476655
C3006-698681	0873-008C2A00-001_TCRB	51	23	NA	H	nonspike	breadth	0.000155425
C3006-698681	0873-008C2A00-001_TCRB	51	23	NA	H	spike	breadth	0.000325421
C3006-977852	0873-0091TG00-001_TCRB	47	19	NA	H	nonspike	breadth	0.000107862
C3006-977852	0873-0091TG00-001_TCRB	47	19	NA	H	spike	breadth	8.51546e-05
C3006-663832	0873-009NDJ00-001_TCRB	57	29	NA	H	nonspike	breadth	8.10114e-05
C3006-663832	0873-009NDJ00-001_TCRB	57	29	NA	H	spike	breadth	0.000110092
C3006-711354	0873-0097RD00-001_TCRB	59	31	NA	H	nonspike	breadth	0.000129647
C3006-711354	0873-0097RD00-001_TCRB	59	31	NA	H	spike	breadth	0.000231793
C3006-283574	0873-005ZME00-001_TCRB	48	14	NA	H	nonspike	breadth	0.00011225
C3006-283574	0873-005ZME00-001_TCRB	48	14	NA	H	spike	breadth	0.000205548
C3006-931120	0873-0073CK00-001-re-extraction_TCRB	57	28	NA	H	nonspike	breadth	8.64431e-05
C3006-931120	0873-0073CK00-001-re-extraction_TCRB	57	28	NA	H	spike	breadth	0.000172886

## Sheet: Fig_3A_wilcox
antigen	comparison	comp1	comp2	p_value	sig_level	test	alternative
nonspike	I vs V	I	V	9.03796e-11	***	Wilcox rank sum	two.sided
nonspike	I vs H	I	H	0.000374456	***	Wilcox rank sum	two.sided
nonspike	V vs H	V	H	3.1554e-06	***	Wilcox rank sum	two.sided
nonspike	SN vs I	SN	I	1.9261e-12	***	Wilcox rank sum	two.sided
nonspike	SN vs V	SN	V	4.34296e-08	***	Wilcox rank sum	two.sided
nonspike	SN vs H	SN	H	2.02778e-09	***	Wilcox rank sum	two.sided
nonspike	VPreB vs VPstB	VPreB	VPstB	0.0596571	ns	Wilcox rank sum	two.sided
nonspike	V vs VPreB	V	VPreB	0.946024	ns	Wilcox rank sum	two.sided
spike	I vs V	I	V	0.00804998	**	Wilcox rank sum	two.sided
spike	I vs H	I	H	0.00457516	**	Wilcox rank sum	two.sided
spike	V vs H	V	H	0.262549	ns	Wilcox rank sum	two.sided
spike	SN vs I	SN	I	3.40217e-12	***	Wilcox rank sum	two.sided
spike	SN vs V	SN	V	4.13373e-26	***	Wilcox rank sum	two.sided
spike	SN vs H	SN	H	1.79219e-11	***	Wilcox rank sum	two.sided
spike	VPreB vs VPstB	VPreB	VPstB	0.0596571	ns	Wilcox rank sum	two.sided
spike	V vs VPreB	V	VPreB	0.216061	ns	Wilcox rank sum	two.sided

## Sheet: Fig_3B
pubid	sample_name	dpcr	exposure_level	antigen	key	value	value_cens	step
C3006-930552	0873-007L4H00-001_TCRB	-26	PreI	nonspike	breadth	7.95593e-05	7.95593e-05	[pre-exposure]
C3006-930552	0873-007L4H00-001_TCRB	-26	PreI	spike	breadth	4.38948e-05	4.38948e-05	[pre-exposure]
C3006-527021	0873-007WVF00-001_TCRB	-54	PreI	nonspike	breadth	5.24024e-05	5.24024e-05	[pre-exposure]
C3006-527021	0873-007WVF00-001_TCRB	-54	PreI	spike	breadth	3.93018e-05	3.93018e-05	[pre-exposure]
C3006-257736	0873-007L0G00-001_TCRB	-28	PreI	nonspike	breadth	7.12075e-05	7.12075e-05	[pre-exposure]
C3006-257736	0873-007L0G00-001_TCRB	-28	PreI	spike	breadth	2.37358e-05	2.37358e-05	[pre-exposure]
C3006-230086	0873-007X9K00-001_TCRB	-7	PreI	nonspike	breadth	4.55655e-05	4.55655e-05	[pre-exposure]
C3006-230086	0873-007X9K00-001_TCRB	-7	PreI	spike	breadth	5.03619e-05	5.03619e-05	[pre-exposure]
C3006-631302	0873-009J2G00-001_TCRB	-42	PreI	nonspike	breadth	0.000150929	0.000150929	[pre-exposure]
C3006-631302	0873-009J2G00-001_TCRB	-42	PreI	spike	breadth	5.24971e-05	5.24971e-05	[pre-exposure]
C3006-249269	0873-00945F00-001_TCRB	-26	PreI	nonspike	breadth	6.2942e-05	6.2942e-05	[pre-exposure]
C3006-249269	0873-00945F00-001_TCRB	-26	PreI	spike	breadth	6.0081e-05	6.0081e-05	[pre-exposure]
C3006-870767	0873-009LRD00-001_TCRB	-5	PreI	nonspike	breadth	4.83505e-05	4.83505e-05	[pre-exposure]
C3006-870767	0873-009LRD00-001_TCRB	-5	PreI	spike	breadth	2.41752e-05	2.41752e-05	[pre-exposure]
C3006-623870	0873-0074GA00-001_TCRB	-57	PreI	nonspike	breadth	5.20793e-05	5.20793e-05	[pre-exposure]
C3006-623870	0873-0074GA00-001_TCRB	-57	PreI	spike	breadth	2.47997e-05	2.47997e-05	[pre-exposure]
C3006-668248	0873-007NCG00-001_TCRB	-49	PreI	nonspike	breadth	8.08344e-05	8.08344e-05	[pre-exposure]
C3006-668248	0873-007NCG00-001_TCRB	-49	PreI	spike	breadth	3.62361e-05	3.62361e-05	[pre-exposure]
C3006-794110	0873-0076LG00-001_TCRB	-39	PreI	nonspike	breadth	5.32628e-05	5.32628e-05	[pre-exposure]
C3006-794110	0873-0076LG00-001_TCRB	-39	PreI	spike	breadth	2.66314e-05	2.66314e-05	[pre-exposure]
C3006-131679	0873-007LCF00-001_TCRB	-2	PreI	nonspike	breadth	6.33217e-05	6.33217e-05	[pre-exposure]
C3006-131679	0873-007LCF00-001_TCRB	-2	PreI	spike	breadth	2.7936e-05	2.7936e-05	[pre-exposure]
C3006-233117	0873-007L2D00-001_TCRB	-38	PreI	nonspike	breadth	0.000147512	0.000147512	[pre-exposure]
C3006-233117	0873-007L2D00-001_TCRB	-38	PreI	spike	breadth	5.47222e-05	5.47222e-05	[pre-exposure]
C3006-196142	0873-00448A00-001_TCRB	-5	PreI	nonspike	breadth	6.77855e-05	6.77855e-05	[pre-exposure]
C3006-196142	0873-00448A00-001_TCRB	-5	PreI	spike	breadth	2.99054e-05	2.99054e-05	[pre-exposure]
C3006-602837	0873-007L6J00-001_TCRB	-16	PreI	nonspike	breadth	7.01782e-05	7.01782e-05	[pre-exposure]
C3006-602837	0873-007L6J00-001_TCRB	-16	PreI	spike	breadth	2.7461e-05	2.7461e-05	[pre-exposure]
C3006-322464	0873-009GCF00-001_TCRB	-1	PreI	nonspike	breadth	7.15162e-05	7.15162e-05	[pre-exposure]
C3006-322464	0873-009GCF00-001_TCRB	-1	PreI	spike	breadth	4.29097e-05	4.29097e-05	[pre-exposure]
C3006-659224	0873-007WKB00-001_TCRB	-25	PreI	nonspike	breadth	5.93395e-05	5.93395e-05	[pre-exposure]
C3006-659224	0873-007WKB00-001_TCRB	-25	PreI	spike	breadth	2.42752e-05	2.42752e-05	[pre-exposure]
C3006-393044	0873-008DDH00-001_TCRB	-9	PreI	nonspike	breadth	5.22425e-05	5.22425e-05	[pre-exposure]
C3006-393044	0873-008DDH00-001_TCRB	-9	PreI	spike	breadth	4.04458e-05	4.04458e-05	[pre-exposure]
C3006-310624	0873-0077FC00-001_TCRB	-62	PreI	nonspike	breadth	6.25396e-05	6.25396e-05	[pre-exposure]
C3006-310624	0873-0077FC00-001_TCRB	-62	PreI	spike	breadth	2.4163e-05	2.4163e-05	[pre-exposure]
C3006-261729	0873-0095KK00-001_TCRB	-9	PreI	nonspike	breadth	7.82628e-05	7.82628e-05	[pre-exposure]
C3006-261729	0873-0095KK00-001_TCRB	-9	PreI	spike	breadth	2.60876e-05	2.60876e-05	[pre-exposure]
C3006-531241	0873-0076DF00-001_TCRB	-40	PreI	nonspike	breadth	6.60481e-05	6.60481e-05	[pre-exposure]
C3006-531241	0873-0076DF00-001_TCRB	-40	PreI	spike	breadth	3.83505e-05	3.83505e-05	[pre-exposure]
C3006-448545	0873-007WQC00-001_TCRB	-21	PreI	nonspike	breadth	8.3856e-05	8.3856e-05	[pre-exposure]
C3006-448545	0873-007WQC00-001_TCRB	-21	PreI	spike	breadth	4.93271e-05	4.93271e-05	[pre-exposure]
C3006-650969	0873-009D8J00-001_TCRB	-14	PreI	nonspike	breadth	6.70269e-05	6.70269e-05	[pre-exposure]
C3006-650969	0873-009D8J00-001_TCRB	-14	PreI	spike	breadth	3.51093e-05	3.51093e-05	[pre-exposure]
C3006-095461	0873-009PQF00-001_TCRB	-50	PreI	nonspike	breadth	3.96697e-05	3.96697e-05	[pre-exposure]
C3006-095461	0873-009PQF00-001_TCRB	-50	PreI	spike	breadth	4.66702e-05	4.66702e-05	[pre-exposure]
C3006-601435	0873-007NFD00-001_TCRB	-7	PreI	nonspike	breadth	6.32193e-05	6.32193e-05	[pre-exposure]
C3006-601435	0873-007NFD00-001_TCRB	-7	PreI	spike	breadth	2.80975e-05	2.80975e-05	[pre-exposure]
C3006-060018	0873-00750C00-001_TCRB	-36	PreI	nonspike	breadth	5.01624e-05	5.01624e-05	[pre-exposure]
C3006-060018	0873-00750C00-001_TCRB	-36	PreI	spike	breadth	4.24451e-05	4.24451e-05	[pre-exposure]
C3006-450938	0873-009G2F00-001_TCRB	-3	PreI	nonspike	breadth	5.84573e-05	5.84573e-05	[pre-exposure]
C3006-450938	0873-009G2F00-001_TCRB	-3	PreI	spike	breadth	2.69803e-05	2.69803e-05	[pre-exposure]
C3006-645120	0873-007CTF00-001_TCRB	-12	PreI	nonspike	breadth	4.49091e-05	4.49091e-05	[pre-exposure]
C3006-645120	0873-007CTF00-001_TCRB	-12	PreI	spike	breadth	3.14364e-05	3.14364e-05	[pre-exposure]
C3006-419246	0873-009J1K00-001_TCRB	-46	PreI	nonspike	breadth	6.52939e-05	6.52939e-05	[pre-exposure]
C3006-419246	0873-009J1K00-001_TCRB	-46	PreI	spike	breadth	6.1213e-05	6.1213e-05	[pre-exposure]
C3006-755561	0873-007PJK00-001_TCRB	-3	PreI	nonspike	breadth	7.93053e-05	7.93053e-05	[pre-exposure]
C3006-755561	0873-007PJK00-001_TCRB	-3	PreI	spike	breadth	3.96526e-05	3.96526e-05	[pre-exposure]
C3006-937242	0873-009PRH00-001_TCRB	-36	PreI	nonspike	breadth	5.90448e-05	5.90448e-05	[pre-exposure]
C3006-937242	0873-009PRH00-001_TCRB	-36	PreI	spike	breadth	4.30867e-05	4.30867e-05	[pre-exposure]
C3006-023427	0873-009L1F00-001_TCRB	-77	PreI	nonspike	breadth	8.15879e-05	8.15879e-05	[pre-exposure]
C3006-023427	0873-009L1F00-001_TCRB	-77	PreI	spike	breadth	3.5564e-05	3.5564e-05	[pre-exposure]
C3006-831527	0873-00CQYG00-001-re-extraction_TCRB	-51	PreI	nonspike	breadth	8.27394e-05	8.27394e-05	[pre-exposure]
C3006-831527	0873-00CQYG00-001-re-extraction_TCRB	-51	PreI	spike	breadth	3.00871e-05	3.00871e-05	[pre-exposure]
C3006-006095	0873-00CF1B00-001-re-extraction_TCRB	-23	PreI	nonspike	breadth	5.52718e-05	5.52718e-05	[pre-exposure]
C3006-006095	0873-00CF1B00-001-re-extraction_TCRB	-23	PreI	spike	breadth	3.18876e-05	3.18876e-05	[pre-exposure]
C3006-010022	0873-007LTD00-001-re-extraction_TCRB	-5	PreI	nonspike	breadth	5.72248e-05	5.72248e-05	[pre-exposure]
C3006-010022	0873-007LTD00-001-re-extraction_TCRB	-5	PreI	spike	breadth	3.67874e-05	3.67874e-05	[pre-exposure]
C3006-228686	0873-006RLF00-001-re-extraction_TCRB	-90	PreI	nonspike	breadth	8.30028e-05	8.30028e-05	[pre-exposure]
C3006-228686	0873-006RLF00-001-re-extraction_TCRB	-90	PreI	spike	breadth	2.52617e-05	2.52617e-05	[pre-exposure]
C3006-208577	0873-00FD1K00-001-re-extraction_TCRB	-38	PreI	nonspike	breadth	8.50642e-05	8.50642e-05	[pre-exposure]
C3006-208577	0873-00FD1K00-001-re-extraction_TCRB	-38	PreI	spike	breadth	3.69844e-05	3.69844e-05	[pre-exposure]
C3006-728682	0873-00CF8C00-001-re-extraction_TCRB	-18	PreI	nonspike	breadth	0.000319223	0.000319223	[pre-exposure]
C3006-728682	0873-00CF8C00-001-re-extraction_TCRB	-18	PreI	spike	breadth	0.000124373	0.000124373	[pre-exposure]
C3006-228686	0873-00DKZH00-001_TCRB	21	I	nonspike	breadth	0.000568674	0.000568674	[7-45]
C3006-228686	0873-00DKZH00-001_TCRB	21	I	spike	breadth	0.000375146	0.000375146	[7-45]
C3006-425082	0873-009MDA00-001_TCRB	28	I	nonspike	breadth	0.000166346	0.000166346	[7-45]
C3006-425082	0873-009MDA00-001_TCRB	28	I	spike	breadth	3.46553e-05	3.46553e-05	[7-45]
C3006-531241	0873-009L8K00-001_TCRB	22	I	nonspike	breadth	0.000413344	0.000413344	[7-45]
C3006-531241	0873-009L8K00-001_TCRB	22	I	spike	breadth	0.000273443	0.000273443	[7-45]
C3006-257736	0873-00B8PG00-001_TCRB	31	I	nonspike	breadth	0.000300106	0.000300106	[7-45]
C3006-257736	0873-00B8PG00-001_TCRB	31	I	spike	breadth	7.79122e-05	7.79122e-05	[7-45]
C3006-937242	0873-00G7PE00-001_TCRB	20	I	nonspike	breadth	5.79858e-05	5.79858e-05	[7-45]
C3006-937242	0873-00G7PE00-001_TCRB	20	I	spike	breadth	3.28586e-05	3.28586e-05	[7-45]
C3006-249269	0873-00D9BH00-001_TCRB	30	I	nonspike	breadth	0.000250272	0.000250272	[7-45]
C3006-249269	0873-00D9BH00-001_TCRB	30	I	spike	breadth	8.99855e-05	8.99855e-05	[7-45]
C3006-233117	0873-00B8SE00-001_TCRB	21	I	nonspike	breadth	0.000185545	0.000185545	[7-45]
C3006-233117	0873-00B8SE00-001_TCRB	21	I	spike	breadth	0.000151291	0.000151291	[7-45]
C3006-728682	0873-00GQLF00-001_TCRB	31	I	nonspike	breadth	0.000210899	0.000210899	[7-45]
C3006-728682	0873-00GQLF00-001_TCRB	31	I	spike	breadth	7.96731e-05	7.96731e-05	[7-45]
C3006-060018	0873-009D3F00-001_TCRB	21	I	nonspike	breadth	0.000278935	0.000278935	[7-45]
C3006-060018	0873-009D3F00-001_TCRB	21	I	spike	breadth	0.000104835	0.000104835	[7-45]
C3006-631302	0873-00F7VJ00-001_TCRB	11	I	nonspike	breadth	0.000135291	0.000135291	[7-45]
C3006-631302	0873-00F7VJ00-001_TCRB	11	I	spike	breadth	4.27234e-05	4.27234e-05	[7-45]
C3006-659224	0873-00D18F00-001_TCRB	36	I	nonspike	breadth	0.000128161	0.000128161	[7-45]
C3006-659224	0873-00D18F00-001_TCRB	36	I	spike	breadth	8.06942e-05	8.06942e-05	[7-45]
C3006-794110	0873-009G8H00-001_TCRB	17	I	nonspike	breadth	0.000185764	0.000185764	[7-45]
C3006-794110	0873-009G8H00-001_TCRB	17	I	spike	breadth	8.74183e-05	8.74183e-05	[7-45]
C3006-095461	0873-00HYYB00-001_TCRB	32	I	nonspike	breadth	0.000190118	0.000190118	[7-45]
C3006-095461	0873-00HYYB00-001_TCRB	32	I	spike	breadth	7.41138e-05	7.41138e-05	[7-45]
C3006-527021	0873-00D1HH00-001_TCRB	8	I	nonspike	breadth	6.56755e-05	6.56755e-05	[7-45]
C3006-527021	0873-00D1HH00-001_TCRB	8	I	spike	breadth	3.69425e-05	3.69425e-05	[7-45]
C3006-198192	0873-00HZSA00-001_TCRB	12	I	nonspike	breadth	0.000220568	0.000220568	[7-45]
C3006-198192	0873-00HZSA00-001_TCRB	12	I	spike	breadth	0.000175273	0.000175273	[7-45]
C3006-006095	0873-00H9WG00-001_TCRB	31	I	nonspike	breadth	0.000225547	0.000225547	[7-45]
C3006-006095	0873-00H9WG00-001_TCRB	31	I	spike	breadth	0.00016916	0.00016916	[7-45]
C3006-930552	0873-00G1KH00-001_TCRB	33	I	nonspike	breadth	0.000145487	0.000145487	[7-45]
C3006-930552	0873-00G1KH00-001_TCRB	33	I	spike	breadth	4.49687e-05	4.49687e-05	[7-45]
C3006-023427	0873-00HY4E00-001_TCRB	13	I	nonspike	breadth	0.000237917	0.000237917	[7-45]
C3006-023427	0873-00HY4E00-001_TCRB	13	I	spike	breadth	0.000159236	0.000159236	[7-45]
C3006-010166	0873-009NPF00-001_TCRB	16	I	nonspike	breadth	0.000518109	0.000518109	[7-45]
C3006-010166	0873-009NPF00-001_TCRB	16	I	spike	breadth	0.000248623	0.000248623	[7-45]
C3006-831527	0873-00HVCD00-001_TCRB	7	I	nonspike	breadth	0.000403699	0.000403699	[7-45]
C3006-831527	0873-00HVCD00-001_TCRB	7	I	spike	breadth	0.000266481	0.000266481	[7-45]
C3006-650969	0873-00F54H00-001_TCRB	38	I	nonspike	breadth	0.000108895	0.000108895	[7-45]
C3006-650969	0873-00F54H00-001_TCRB	38	I	spike	breadth	8.00699e-05	8.00699e-05	[7-45]
C3006-126387	0873-00CFHA00-001_TCRB	39	I	nonspike	breadth	0.000169265	0.000169265	[7-45]
C3006-126387	0873-00CFHA00-001_TCRB	39	I	spike	breadth	0.000111358	0.000111358	[7-45]
C3006-683729	0873-00B8LF00-001_TCRB	38	I	nonspike	breadth	0.000379828	0.000379828	[7-45]
C3006-683729	0873-00B8LF00-001_TCRB	38	I	spike	breadth	8.79602e-05	8.79602e-05	[7-45]
C3006-023427	0873-00JC8B00-001_TCRB	32	I	nonspike	breadth	0.000190173	0.000190173	[7-45]
C3006-023427	0873-00JC8B00-001_TCRB	32	I	spike	breadth	0.000119739	0.000119739	[7-45]
C3006-419246	0873-00FB6H00-001_TCRB	8	I	nonspike	breadth	7.26095e-05	7.26095e-05	[7-45]
C3006-419246	0873-00FB6H00-001_TCRB	8	I	spike	breadth	4.71962e-05	4.71962e-05	[7-45]
C3006-516942	0873-009MXJ00-001_TCRB	35	I	nonspike	breadth	0.000274925	0.000274925	[7-45]
C3006-516942	0873-009MXJ00-001_TCRB	35	I	spike	breadth	9.85149e-05	9.85149e-05	[7-45]
C3006-448545	0873-00CDYA00-001-re-extraction_TCRB	34	I	nonspike	breadth	0.000126666	0.000126666	[7-45]
C3006-448545	0873-00CDYA00-001-re-extraction_TCRB	34	I	spike	breadth	4.07139e-05	4.07139e-05	[7-45]
C3006-668248	0873-00CF6K00-001-re-extraction_TCRB	13	I	nonspike	breadth	0.000649899	0.000649899	[7-45]
C3006-668248	0873-00CF6K00-001-re-extraction_TCRB	13	I	spike	breadth	0.000300646	0.000300646	[7-45]
C3006-448545	0873-00H9TJ00-001_TCRB	88	I45	nonspike	breadth	0.000113266	0.000113266	[45-90]
C3006-448545	0873-00H9TJ00-001_TCRB	88	I45	spike	breadth	4.60744e-05	4.60744e-05	[45-90]
C3006-794110	0873-00FC8G00-001_TCRB	72	I45	nonspike	breadth	0.000100203	0.000100203	[45-90]
C3006-794110	0873-00FC8G00-001_TCRB	72	I45	spike	breadth	4.20205e-05	4.20205e-05	[45-90]
C3006-552310	0873-00DLJG00-001_TCRB	47	I45	nonspike	breadth	0.000179397	0.000179397	[45-90]
C3006-552310	0873-00DLJG00-001_TCRB	47	I45	spike	breadth	5.80403e-05	5.80403e-05	[45-90]
C3006-645120	0873-00B90J00-001_TCRB	55	I45	nonspike	breadth	0.000140961	0.000140961	[45-90]
C3006-645120	0873-00B90J00-001_TCRB	55	I45	spike	breadth	7.5902e-05	7.5902e-05	[45-90]
C3006-131679	0873-00BB4E00-001_TCRB	58	I45	nonspike	breadth	0.000175784	0.000175784	[45-90]
C3006-131679	0873-00BB4E00-001_TCRB	58	I45	spike	breadth	8.0249e-05	8.0249e-05	[45-90]
C3006-322464	0873-00FCCE00-001_TCRB	54	I45	nonspike	breadth	0.000222295	0.000222295	[45-90]
C3006-322464	0873-00FCCE00-001_TCRB	54	I45	spike	breadth	0.000127026	0.000127026	[45-90]
C3006-531241	0873-00FBTB00-001_TCRB	71	I45	nonspike	breadth	0.000207762	0.000207762	[45-90]
C3006-531241	0873-00FBTB00-001_TCRB	71	I45	spike	breadth	0.000121792	0.000121792	[45-90]
C3006-006095	0873-00J34K00-001_TCRB	48	I45	nonspike	breadth	0.000192683	0.000192683	[45-90]
C3006-006095	0873-00J34K00-001_TCRB	48	I45	spike	breadth	9.15721e-05	9.15721e-05	[45-90]
C3006-602837	0873-00CFFJ00-001_TCRB	51	I45	nonspike	breadth	0.000285873	0.000285873	[45-90]
C3006-602837	0873-00CFFJ00-001_TCRB	51	I45	spike	breadth	0.000139271	0.000139271	[45-90]
C3006-870767	0873-00G28K00-001_TCRB	51	I45	nonspike	breadth	0.000337263	0.000337263	[45-90]
C3006-870767	0873-00G28K00-001_TCRB	51	I45	spike	breadth	0.000223259	0.000223259	[45-90]
C3006-196142	0873-006M9C00-001_TCRB	57	I45	nonspike	breadth	0.000150196	0.000150196	[45-90]
C3006-196142	0873-006M9C00-001_TCRB	57	I45	spike	breadth	0.00013017	0.00013017	[45-90]
C3006-930552	0873-00G7LA00-001_TCRB	83	I45	nonspike	breadth	9.85117e-05	9.85117e-05	[45-90]
C3006-930552	0873-00G7LA00-001_TCRB	83	I45	spike	breadth	1.09457e-05	1.09457e-05	[45-90]
C3006-870767	0873-00J3RJ00-001_TCRB	88	I45	nonspike	breadth	0.000214034	0.000214034	[45-90]
C3006-870767	0873-00J3RJ00-001_TCRB	88	I45	spike	breadth	0.000140559	0.000140559	[45-90]
C3006-755561	0873-00CFPG00-001_TCRB	60	I45	nonspike	breadth	0.000180781	0.000180781	[45-90]
C3006-755561	0873-00CFPG00-001_TCRB	60	I45	spike	breadth	0.000157604	0.000157604	[45-90]
C3006-029434	0873-00F56J00-001_TCRB	62	I45	nonspike	breadth	0.000229317	0.000229317	[45-90]
C3006-029434	0873-00F56J00-001_TCRB	62	I45	spike	breadth	6.36991e-05	6.36991e-05	[45-90]
C3006-527021	0873-00GQSE00-001_TCRB	50	I45	nonspike	breadth	6.19812e-05	6.19812e-05	[45-90]
C3006-527021	0873-00GQSE00-001_TCRB	50	I45	spike	breadth	3.51227e-05	3.51227e-05	[45-90]
C3006-230086	0873-00CTZB00-001_TCRB	52	I45	nonspike	breadth	0.000159328	0.000159328	[45-90]
C3006-230086	0873-00CTZB00-001_TCRB	52	I45	spike	breadth	6.15586e-05	6.15586e-05	[45-90]
C3006-553646	0873-00G7QF00-001_TCRB	81	I45	nonspike	breadth	0.000110133	0.000110133	[45-90]
C3006-553646	0873-00G7QF00-001_TCRB	81	I45	spike	breadth	6.81774e-05	6.81774e-05	[45-90]
C3006-937242	0873-00J13H00-001_TCRB	48	I45	nonspike	breadth	5.66367e-05	5.66367e-05	[45-90]
C3006-937242	0873-00J13H00-001_TCRB	48	I45	spike	breadth	4.85458e-05	4.85458e-05	[45-90]
C3006-310624	0873-00FZ9E00-001_TCRB	50	I45	nonspike	breadth	0.000257658	0.000257658	[45-90]
C3006-310624	0873-00FZ9E00-001_TCRB	50	I45	spike	breadth	5.86289e-05	5.86289e-05	[45-90]
C3006-414958	0873-009GSG00-001_TCRB	45	I45	nonspike	breadth	0.000259023	0.000259023	[45-90]
C3006-414958	0873-009GSG00-001_TCRB	45	I45	spike	breadth	9.58236e-05	9.58236e-05	[45-90]
C3006-631302	0873-00J7ZD00-001_TCRB	69	I45	nonspike	breadth	9.76627e-05	9.76627e-05	[45-90]
C3006-631302	0873-00J7ZD00-001_TCRB	69	I45	spike	breadth	4.42534e-05	4.42534e-05	[45-90]
C3006-728682	0873-00J3HG00-001_TCRB	53	I45	nonspike	breadth	0.000199706	0.000199706	[45-90]
C3006-728682	0873-00J3HG00-001_TCRB	53	I45	spike	breadth	8.27066e-05	8.27066e-05	[45-90]
C3006-010022	0873-009X8K00-001_TCRB	50	I45	nonspike	breadth	0.000216871	0.000216871	[45-90]
C3006-010022	0873-009X8K00-001_TCRB	50	I45	spike	breadth	0.000120158	0.000120158	[45-90]
C3006-233117	0873-00G7KG00-001_TCRB	71	I45	nonspike	breadth	0.000135658	0.000135658	[45-90]
C3006-233117	0873-00G7KG00-001_TCRB	71	I45	spike	breadth	8.60908e-05	8.60908e-05	[45-90]
C3006-261729	0873-00DLVF00-001_TCRB	46	I45	nonspike	breadth	0.000189264	0.000189264	[45-90]
C3006-261729	0873-00DLVF00-001_TCRB	46	I45	spike	breadth	6.82592e-05	6.82592e-05	[45-90]
C3006-601435	0873-00B92A00-001_TCRB	47	I45	nonspike	breadth	0.000350035	0.000350035	[45-90]
C3006-601435	0873-00B92A00-001_TCRB	47	I45	spike	breadth	0.000103248	0.000103248	[45-90]
C3006-450938	0873-00FC5F00-001_TCRB	52	I45	nonspike	breadth	0.000322013	0.000322013	[45-90]
C3006-450938	0873-00FC5F00-001_TCRB	52	I45	spike	breadth	0.000166038	0.000166038	[45-90]
C3006-393044	0873-00CTYB00-001_TCRB	45	I45	nonspike	breadth	0.00012702	0.00012702	[45-90]
C3006-393044	0873-00CTYB00-001_TCRB	45	I45	spike	breadth	0.000112586	0.000112586	[45-90]
C3006-668248	0873-00GQJK00-001_TCRB	62	I45	nonspike	breadth	0.000260369	0.000260369	[45-90]
C3006-668248	0873-00GQJK00-001_TCRB	62	I45	spike	breadth	0.000104148	0.000104148	[45-90]
C3006-261729	0873-00HYWA00-001_TCRB	100	I90	nonspike	breadth	0.000190124	0.000190124	[90-135]
C3006-261729	0873-00HYWA00-001_TCRB	100	I90	spike	breadth	0.000100065	0.000100065	[90-135]
C3006-601435	0873-00GQVJ00-001_TCRB	104	I90	nonspike	breadth	0.000238873	0.000238873	[90-135]
C3006-601435	0873-00GQVJ00-001_TCRB	104	I90	spike	breadth	5.88529e-05	5.88529e-05	[90-135]
C3006-010022	0873-00G6NE00-001_TCRB	101	I90	nonspike	breadth	0.000134451	0.000134451	[90-135]
C3006-010022	0873-00G6NE00-001_TCRB	101	I90	spike	breadth	7.28275e-05	7.28275e-05	[90-135]
C3006-393044	0873-00HTVJ00-001_TCRB	101	I90	nonspike	breadth	9.10492e-05	9.10492e-05	[90-135]
C3006-393044	0873-00HTVJ00-001_TCRB	101	I90	spike	breadth	8.44514e-05	8.44514e-05	[90-135]
C3006-257736	0873-00H9SA00-001_TCRB	93	I90	nonspike	breadth	0.000198562	0.000198562	[90-135]
C3006-257736	0873-00H9SA00-001_TCRB	93	I90	spike	breadth	5.88333e-05	5.88333e-05	[90-135]
C3006-659224	0873-00HY8F00-001_TCRB	99	I90	nonspike	breadth	9.7184e-05	9.7184e-05	[90-135]
C3006-659224	0873-00HY8F00-001_TCRB	99	I90	spike	breadth	5.39911e-05	5.39911e-05	[90-135]
C3006-230086	0873-00J6TF00-001_TCRB	124	I90	nonspike	breadth	0.000103299	0.000103299	[90-135]
C3006-230086	0873-00J6TF00-001_TCRB	124	I90	spike	breadth	5.71833e-05	5.71833e-05	[90-135]
C3006-623870	0873-00HZ5F00-001_TCRB	102	I90	nonspike	breadth	0.000166381	0.000166381	[90-135]
C3006-623870	0873-00HZ5F00-001_TCRB	102	I90	spike	breadth	0.000178986	0.000178986	[90-135]
C3006-645120	0873-00G2FH00-001_TCRB	98	I90	nonspike	breadth	9.21473e-05	9.21473e-05	[90-135]
C3006-645120	0873-00G2FH00-001_TCRB	98	I90	spike	breadth	5.57734e-05	5.57734e-05	[90-135]
C3006-602837	0873-00G7RH00-001_TCRB	93	I90	nonspike	breadth	0.000183742	0.000183742	[90-135]
C3006-602837	0873-00G7RH00-001_TCRB	93	I90	spike	breadth	4.73274e-05	4.73274e-05	[90-135]
C3006-755561	0873-00HY6D00-001_TCRB	119	I90	nonspike	breadth	0.000123927	0.000123927	[90-135]
C3006-755561	0873-00HY6D00-001_TCRB	119	I90	spike	breadth	0.000105568	0.000105568	[90-135]
C3006-450938	0873-00J4DK00-001_TCRB	99	I90	nonspike	breadth	0.000283901	0.000283901	[90-135]
C3006-450938	0873-00J4DK00-001_TCRB	99	I90	spike	breadth	0.000106131	0.000106131	[90-135]
C3006-322464	0873-00J4FJ00-001_TCRB	101	I90	nonspike	breadth	0.000212552	0.000212552	[90-135]
C3006-322464	0873-00J4FJ00-001_TCRB	101	I90	spike	breadth	0.000104475	0.000104475	[90-135]

## Sheet: Fig_3C_wilcox
antigen	serostatus	p_value	method	alternative	comp1	comp2	sig_level	type
nonspike	SP	0.927091	Wilcoxon rank sum	two.sided	[pre-vaccine]	[7-45]	ns	within group different timepoints
nonspike	SP	0.831783	Wilcoxon rank sum	two.sided	[pre-vaccine]	[45-90]	ns	within group different timepoints
nonspike	SP	0.639684	Wilcoxon rank sum	two.sided	[pre-vaccine]	[90-135]	ns	within group different timepoints
nonspike	SN	6.69576e-08	Wilcoxon rank sum	two.sided	[pre-vaccine]	[7-45]	***	within group different timepoints
nonspike	SN	0.42223	Wilcoxon rank sum	two.sided	[pre-vaccine]	[45-90]	ns	within group different timepoints
nonspike	SN	0.172751	Wilcoxon rank sum	two.sided	[pre-vaccine]	[90-135]	ns	within group different timepoints
spike	SP	2.42363e-07	Wilcoxon rank sum	two.sided	[pre-vaccine]	[7-45]	***	within group different timepoints
spike	SP	3.77461e-05	Wilcoxon rank sum	two.sided	[pre-vaccine]	[45-90]	***	within group different timepoints
spike	SP	0.00370229	Wilcoxon rank sum	two.sided	[pre-vaccine]	[90-135]	**	within group different timepoints
spike	SN	6.14112e-26	Wilcoxon rank sum	two.sided	[pre-vaccine]	[7-45]	***	within group different timepoints
spike	SN	1.47376e-23	Wilcoxon rank sum	two.sided	[pre-vaccine]	[45-90]	***	within group different timepoints
spike	SN	7.22723e-07	Wilcoxon rank sum	two.sided	[pre-vaccine]	[90-135]	***	within group different timepoints
antigen	step	p_value	method	alternative	comp1	comp2	sig_level	type
nonspike	[pre-vaccine]	5.88329e-09	Wilcoxon rank sum	two.sided	SP	SN	***	within timepoint between SP/SN
nonspike	[7-45]	3.09665e-06	Wilcoxon rank sum	two.sided	SP	SN	***	within timepoint between SP/SN
nonspike	[45-90]	1.82855e-07	Wilcoxon rank sum	two.sided	SP	SN	***	within timepoint between SP/SN
nonspike	[90-135]	0.0132448	Wilcoxon rank sum	two.sided	SP	SN	*	within timepoint between SP/SN
spike	[pre-vaccine]	7.69876e-06	Wilcoxon rank sum	two.sided	SP	SN	***	within timepoint between SP/SN
spike	[7-45]	0.254836	Wilcoxon rank sum	two.sided	SP	SN	ns	within timepoint between SP/SN
spike	[45-90]	0.450283	Wilcoxon rank sum	two.sided	SP	SN	ns	within timepoint between SP/SN
spike	[90-135]	0.429195	Wilcoxon rank sum	two.sided	SP	SN	ns	within timepoint between SP/SN

## Sheet: Fig_3C_3D
pubid	sample_name	days_after_dose_1	days_after_vaccination	exposure_level	classifier	key	value	value_cens	serostatus	step
C3006-022119	0873-006QHH00-001_TCRB	-4	-33	SN	nonspike	breadth	6.88314e-05	6.88314e-05	SN	[pre-vaccine]
C3006-022119	0873-006QHH00-001_TCRB	-4	-33	SN	spike	breadth	2.9692e-05	2.9692e-05	SN	[pre-vaccine]
C3006-033936	0873-00462B00-001_TCRB	-1	-29	SN	nonspike	breadth	6.59054e-05	6.59054e-05	SN	[pre-vaccine]
C3006-033936	0873-00462B00-001_TCRB	-1	-29	SN	spike	breadth	3.69713e-05	3.69713e-05	SN	[pre-vaccine]
C3006-056058	0873-00521J00-001_TCRB	0	-29	SN	nonspike	breadth	7.28553e-05	7.28553e-05	SN	[pre-vaccine]
C3006-056058	0873-00521J00-001_TCRB	0	-29	SN	spike	breadth	2.42851e-05	2.42851e-05	SN	[pre-vaccine]
C3006-792022	0873-0050KA00-001_TCRB	0	-29	SN	nonspike	breadth	5.21566e-05	5.21566e-05	SN	[pre-vaccine]
C3006-792022	0873-0050KA00-001_TCRB	0	-29	SN	spike	breadth	2.92077e-05	2.92077e-05	SN	[pre-vaccine]
C3006-203946	0873-003MNB00-001_TCRB	-2	-23	SN	nonspike	breadth	5.11711e-05	5.11711e-05	SN	[pre-vaccine]
C3006-203946	0873-003MNB00-001_TCRB	-2	-23	SN	spike	breadth	1.39558e-05	1.39558e-05	SN	[pre-vaccine]
C3006-260921	0873-003KPA00-001_TCRB	0	-33	SN	nonspike	breadth	7.96601e-05	7.96601e-05	SN	[pre-vaccine]
C3006-260921	0873-003KPA00-001_TCRB	0	-33	SN	spike	breadth	4.58649e-05	4.58649e-05	SN	[pre-vaccine]
C3006-185024	0873-00507J00-001_TCRB	0	-29	SN	nonspike	breadth	6.32082e-05	6.32082e-05	SN	[pre-vaccine]
C3006-185024	0873-00507J00-001_TCRB	0	-29	SN	spike	breadth	3.62862e-05	3.62862e-05	SN	[pre-vaccine]
C3006-903118	0873-0090CD00-001_TCRB	0	-28	SN	nonspike	breadth	3.99195e-05	3.99195e-05	SN	[pre-vaccine]
C3006-903118	0873-0090CD00-001_TCRB	0	-28	SN	spike	breadth	2.79437e-05	2.79437e-05	SN	[pre-vaccine]
C3006-774369	0873-003B2E00-001_TCRB	-1	-28	SN	nonspike	breadth	4.5452e-05	4.5452e-05	SN	[pre-vaccine]
C3006-774369	0873-003B2E00-001_TCRB	-1	-28	SN	spike	breadth	3.10988e-05	3.10988e-05	SN	[pre-vaccine]
C3006-264172	0873-0043GC00-001_TCRB	0	-31	SN	nonspike	breadth	5.43008e-05	5.43008e-05	SN	[pre-vaccine]
C3006-264172	0873-0043GC00-001_TCRB	0	-31	SN	spike	breadth	4.07256e-05	4.07256e-05	SN	[pre-vaccine]
C3006-307700	0873-0052CK00-001_TCRB	-11	-39	SN	nonspike	breadth	5.19154e-05	5.19154e-05	SN	[pre-vaccine]
C3006-307700	0873-0052CK00-001_TCRB	-11	-39	SN	spike	breadth	2.73239e-05	2.73239e-05	SN	[pre-vaccine]
C3006-707775	0873-003BVB00-001_TCRB	-14	-35	SN	nonspike	breadth	6.07264e-05	6.07264e-05	SN	[pre-vaccine]
C3006-707775	0873-003BVB00-001_TCRB	-14	-35	SN	spike	breadth	1.13862e-05	1.13862e-05	SN	[pre-vaccine]
C3006-506957	0873-003BRG00-001_TCRB	-14	-35	SN	nonspike	breadth	5.96971e-05	5.96971e-05	SN	[pre-vaccine]
C3006-506957	0873-003BRG00-001_TCRB	-14	-35	SN	spike	breadth	3.7109e-05	3.7109e-05	SN	[pre-vaccine]
C3006-974686	0873-003NQJ00-001_TCRB	-3	-32	SN	nonspike	breadth	6.58208e-05	6.58208e-05	SN	[pre-vaccine]
C3006-974686	0873-003NQJ00-001_TCRB	-3	-32	SN	spike	breadth	5.0776e-05	5.0776e-05	SN	[pre-vaccine]
C3006-633750	0873-00CBQJ00-001_TCRB	0	-34	SN	nonspike	breadth	4.60626e-05	4.60626e-05	SN	[pre-vaccine]
C3006-633750	0873-00CBQJ00-001_TCRB	0	-34	SN	spike	breadth	1.80245e-05	1.80245e-05	SN	[pre-vaccine]
C3006-500093	0873-0040HC00-001_TCRB	-4	-35	SN	nonspike	breadth	5.92184e-05	5.92184e-05	SN	[pre-vaccine]
C3006-500093	0873-0040HC00-001_TCRB	-4	-35	SN	spike	breadth	2.22069e-05	2.22069e-05	SN	[pre-vaccine]
C3006-138247	0873-0042YB00-001_TCRB	-1	-22	SN	nonspike	breadth	6.7991e-05	6.7991e-05	SN	[pre-vaccine]
C3006-138247	0873-0042YB00-001_TCRB	-1	-22	SN	spike	breadth	2.79963e-05	2.79963e-05	SN	[pre-vaccine]
C3006-249855	0873-005GTF00-001_TCRB	-2	-22	SN	nonspike	breadth	7.25234e-05	7.25234e-05	SN	[pre-vaccine]
C3006-249855	0873-005GTF00-001_TCRB	-2	-22	SN	spike	breadth	3.83948e-05	3.83948e-05	SN	[pre-vaccine]
C3006-036864	0873-0054XK00-001_TCRB	-2	-24	SN	nonspike	breadth	5.36197e-05	5.36197e-05	SN	[pre-vaccine]
C3006-036864	0873-0054XK00-001_TCRB	-2	-24	SN	spike	breadth	3.82998e-05	3.82998e-05	SN	[pre-vaccine]
C3006-055527	0873-00775A00-001_TCRB	-16	-37	SN	nonspike	breadth	6.58918e-05	6.58918e-05	SN	[pre-vaccine]
C3006-055527	0873-00775A00-001_TCRB	-16	-37	SN	spike	breadth	3.72432e-05	3.72432e-05	SN	[pre-vaccine]
C3006-490057	0873-0042QF00-001_TCRB	-2	-33	SN	nonspike	breadth	7.14229e-05	7.14229e-05	SN	[pre-vaccine]
C3006-490057	0873-0042QF00-001_TCRB	-2	-33	SN	spike	breadth	4.18686e-05	4.18686e-05	SN	[pre-vaccine]
C3006-028653	0873-003PTK00-001_TCRB	-1	-19	SN	nonspike	breadth	8.18128e-05	8.18128e-05	SN	[pre-vaccine]
C3006-028653	0873-003PTK00-001_TCRB	-1	-19	SN	spike	breadth	3.54522e-05	3.54522e-05	SN	[pre-vaccine]
C3006-506353	0873-0050LG00-001_TCRB	-3	-31	SN	nonspike	breadth	5.60845e-05	5.60845e-05	SN	[pre-vaccine]
C3006-506353	0873-0050LG00-001_TCRB	-3	-31	SN	spike	breadth	4.64148e-05	4.64148e-05	SN	[pre-vaccine]
C3006-688524	0873-007WBE00-001_TCRB	-8	-36	SN	nonspike	breadth	6.32921e-05	6.32921e-05	SN	[pre-vaccine]
C3006-688524	0873-007WBE00-001_TCRB	-8	-36	SN	spike	breadth	1.5823e-05	1.5823e-05	SN	[pre-vaccine]
C3006-150462	0873-005GVG00-001_TCRB	-4	-25	SN	nonspike	breadth	4.34938e-05	4.34938e-05	SN	[pre-vaccine]
C3006-150462	0873-005GVG00-001_TCRB	-4	-25	SN	spike	breadth	4.03871e-05	4.03871e-05	SN	[pre-vaccine]
C3006-540039	0873-005GRB00-001_TCRB	-12	-35	SN	nonspike	breadth	6.31713e-05	6.31713e-05	SN	[pre-vaccine]
C3006-540039	0873-005GRB00-001_TCRB	-12	-35	SN	spike	breadth	2.97277e-05	2.97277e-05	SN	[pre-vaccine]
C3006-861927	0873-005K8K00-001_TCRB	0	-28	SN	nonspike	breadth	6.57906e-05	6.57906e-05	SN	[pre-vaccine]
C3006-861927	0873-005K8K00-001_TCRB	0	-28	SN	spike	breadth	1.73133e-05	1.73133e-05	SN	[pre-vaccine]
C3006-888696	0873-0054JB00-001_TCRB	-1	-22	SN	nonspike	breadth	6.70199e-05	6.70199e-05	SN	[pre-vaccine]
C3006-888696	0873-0054JB00-001_TCRB	-1	-22	SN	spike	breadth	2.51325e-05	2.51325e-05	SN	[pre-vaccine]
C3006-767493	0873-006F5E00-001_TCRB	-12	-40	SN	nonspike	breadth	6.41407e-05	6.41407e-05	SN	[pre-vaccine]
C3006-767493	0873-006F5E00-001_TCRB	-12	-40	SN	spike	breadth	1.99057e-05	1.99057e-05	SN	[pre-vaccine]
C3006-550083	0873-0043QA00-001_TCRB	-8	-36	SN	nonspike	breadth	6.13314e-05	6.13314e-05	SN	[pre-vaccine]
C3006-550083	0873-0043QA00-001_TCRB	-8	-36	SN	spike	breadth	2.87491e-05	2.87491e-05	SN	[pre-vaccine]
C3006-733001	0873-003PBE00-001_TCRB	-9	-30	SN	nonspike	breadth	5.83461e-05	5.83461e-05	SN	[pre-vaccine]
C3006-733001	0873-003PBE00-001_TCRB	-9	-30	SN	spike	breadth	2.7457e-05	2.7457e-05	SN	[pre-vaccine]
C3006-489578	0873-002X0J00-001_TCRB	-2	-31	SN	nonspike	breadth	7.92448e-05	7.92448e-05	SN	[pre-vaccine]
C3006-489578	0873-002X0J00-001_TCRB	-2	-31	SN	spike	breadth	1.48584e-05	1.48584e-05	SN	[pre-vaccine]
C3006-963251	0873-003BLE00-001_TCRB	-5	-26	SN	nonspike	breadth	6.48418e-05	6.48418e-05	SN	[pre-vaccine]
C3006-963251	0873-003BLE00-001_TCRB	-5	-26	SN	spike	breadth	4.77781e-05	4.77781e-05	SN	[pre-vaccine]
C3006-311943	0873-0051GE00-005_TCRB	0	-28	SN	nonspike	breadth	6.08748e-05	6.08748e-05	SN	[pre-vaccine]
C3006-311943	0873-0051GE00-005_TCRB	0	-28	SN	spike	breadth	2.49743e-05	2.49743e-05	SN	[pre-vaccine]
C3006-988899	0873-003CHA00-001_TCRB	-16	-39	SN	nonspike	breadth	6.51275e-05	6.51275e-05	SN	[pre-vaccine]
C3006-988899	0873-003CHA00-001_TCRB	-16	-39	SN	spike	breadth	1.30255e-05	1.30255e-05	SN	[pre-vaccine]
C3006-138312	0873-0055FD00-001_TCRB	0	-21	SN	nonspike	breadth	5.72768e-05	5.72768e-05	SN	[pre-vaccine]
C3006-138312	0873-0055FD00-001_TCRB	0	-21	SN	spike	breadth	2.61837e-05	2.61837e-05	SN	[pre-vaccine]
C3006-954651	0873-00438J00-001_TCRB	0	-28	SN	nonspike	breadth	5.98332e-05	5.98332e-05	SN	[pre-vaccine]
C3006-954651	0873-00438J00-001_TCRB	0	-28	SN	spike	breadth	3.98888e-05	3.98888e-05	SN	[pre-vaccine]
C3006-488188	0873-007CJH00-001_TCRB	0	-28	SN	nonspike	breadth	6.21227e-05	6.21227e-05	SN	[pre-vaccine]
C3006-488188	0873-007CJH00-001_TCRB	0	-28	SN	spike	breadth	3.79639e-05	3.79639e-05	SN	[pre-vaccine]
C3006-976128	0873-003CBC00-001_TCRB	-21	-42	SN	nonspike	breadth	5.8859e-05	5.8859e-05	SN	[pre-vaccine]
C3006-976128	0873-003CBC00-001_TCRB	-21	-42	SN	spike	breadth	3.57358e-05	3.57358e-05	SN	[pre-vaccine]
C3006-141667	0873-003GZG00-001_TCRB	-15	-37	SN	nonspike	breadth	7.02321e-05	7.02321e-05	SN	[pre-vaccine]
C3006-141667	0873-003GZG00-001_TCRB	-15	-37	SN	spike	breadth	2.16099e-05	2.16099e-05	SN	[pre-vaccine]
C3006-974307	0873-0050WG00-001_TCRB	-5	-28	SN	nonspike	breadth	7.65285e-05	7.65285e-05	SN	[pre-vaccine]
C3006-974307	0873-0050WG00-001_TCRB	-5	-28	SN	spike	breadth	2.61317e-05	2.61317e-05	SN	[pre-vaccine]
C3006-276868	0873-00509H00-001_TCRB	0	-29	SN	nonspike	breadth	6.85953e-05	6.85953e-05	SN	[pre-vaccine]
C3006-276868	0873-00509H00-001_TCRB	0	-29	SN	spike	breadth	4.28721e-05	4.28721e-05	SN	[pre-vaccine]
C3006-075291	0873-003M0F00-001_TCRB	-2	-31	SN	nonspike	breadth	8.02013e-05	8.02013e-05	SN	[pre-vaccine]
C3006-075291	0873-003M0F00-001_TCRB	-2	-31	SN	spike	breadth	2.10051e-05	2.10051e-05	SN	[pre-vaccine]
C3006-467355	0873-003NTB00-001_TCRB	-3	-32	SN	nonspike	breadth	7.69357e-05	7.69357e-05	SN	[pre-vaccine]
C3006-467355	0873-003NTB00-001_TCRB	-3	-32	SN	spike	breadth	4.51003e-05	4.51003e-05	SN	[pre-vaccine]
C3006-910138	0873-00515D00-001_TCRB	-19	-40	SN	nonspike	breadth	6.06149e-05	6.06149e-05	SN	[pre-vaccine]
C3006-910138	0873-00515D00-001_TCRB	-19	-40	SN	spike	breadth	3.48995e-05	3.48995e-05	SN	[pre-vaccine]
C3006-734454	0873-003KRJ00-001_TCRB	0	-33	SN	nonspike	breadth	0.000100691	0.000100691	SN	[pre-vaccine]
C3006-734454	0873-003KRJ00-001_TCRB	0	-33	SN	spike	breadth	3.17972e-05	3.17972e-05	SN	[pre-vaccine]
C3006-304673	0873-003BKF00-001_TCRB	-7	-28	SN	nonspike	breadth	4.83744e-05	4.83744e-05	SN	[pre-vaccine]
C3006-304673	0873-003BKF00-001_TCRB	-7	-28	SN	spike	breadth	1.45123e-05	1.45123e-05	SN	[pre-vaccine]
C3006-810407	0873-003CZK00-001_TCRB	-1	-23	SN	nonspike	breadth	7.48125e-05	7.48125e-05	SN	[pre-vaccine]
C3006-810407	0873-003CZK00-001_TCRB	-1	-23	SN	spike	breadth	3.325e-05	3.325e-05	SN	[pre-vaccine]
C3006-378621	0873-005GDH00-001_TCRB	-1	-30	SN	nonspike	breadth	3.77383e-05	3.77383e-05	SN	[pre-vaccine]
C3006-378621	0873-005GDH00-001_TCRB	-1	-30	SN	spike	breadth	3.01906e-05	3.01906e-05	SN	[pre-vaccine]
C3006-970680	0873-00433F00-001_TCRB	0	-28	SN	nonspike	breadth	5.73243e-05	5.73243e-05	SN	[pre-vaccine]
C3006-970680	0873-00433F00-001_TCRB	0	-28	SN	spike	breadth	3.63054e-05	3.63054e-05	SN	[pre-vaccine]
C3006-777969	0873-0047FH00-001_TCRB	-14	-35	SN	nonspike	breadth	7.46663e-05	7.46663e-05	SN	[pre-vaccine]
C3006-777969	0873-0047FH00-001_TCRB	-14	-35	SN	spike	breadth	3.73332e-05	3.73332e-05	SN	[pre-vaccine]
C3006-132890	0873-003C7E00-001_TCRB	-15	-36	SN	nonspike	breadth	6.64426e-05	6.64426e-05	SN	[pre-vaccine]
C3006-132890	0873-003C7E00-001_TCRB	-15	-36	SN	spike	breadth	3.25945e-05	3.25945e-05	SN	[pre-vaccine]
C3006-842372	0873-00CC0G00-001_TCRB	0	-21	SN	nonspike	breadth	3.45554e-05	3.45554e-05	SN	[pre-vaccine]
C3006-842372	0873-00CC0G00-001_TCRB	0	-21	SN	spike	breadth	3.45554e-05	3.45554e-05	SN	[pre-vaccine]
C3006-598327	0873-0054FC00-001_TCRB	-2	-28	SN	nonspike	breadth	7.10924e-05	7.10924e-05	SN	[pre-vaccine]
C3006-598327	0873-0054FC00-001_TCRB	-2	-28	SN	spike	breadth	3.31765e-05	3.31765e-05	SN	[pre-vaccine]
C3006-751218	0873-0042TD00-001_TCRB	-12	-33	SN	nonspike	breadth	6.16612e-05	6.16612e-05	SN	[pre-vaccine]
C3006-751218	0873-0042TD00-001_TCRB	-12	-33	SN	spike	breadth	2.60347e-05	2.60347e-05	SN	[pre-vaccine]
C3006-151846	0873-005MJJ00-001_TCRB	-2	-30	SN	nonspike	breadth	7.40541e-05	7.40541e-05	SN	[pre-vaccine]
C3006-151846	0873-005MJJ00-001_TCRB	-2	-30	SN	spike	breadth	3.87101e-05	3.87101e-05	SN	[pre-vaccine]
C3006-374929	0873-003P5D00-001_TCRB	-9	-36	SN	nonspike	breadth	5.04609e-05	5.04609e-05	SN	[pre-vaccine]
C3006-374929	0873-003P5D00-001_TCRB	-9	-36	SN	spike	breadth	3.55095e-05	3.55095e-05	SN	[pre-vaccine]
C3006-668014	0873-003HNG00-001_TCRB	-11	-31	SN	nonspike	breadth	5.84005e-05	5.84005e-05	SN	[pre-vaccine]
C3006-668014	0873-003HNG00-001_TCRB	-11	-31	SN	spike	breadth	3.14464e-05	3.14464e-05	SN	[pre-vaccine]
C3006-136802	0873-0044KH00-005_TCRB	0	-29	SN	nonspike	breadth	7.87044e-05	7.87044e-05	SN	[pre-vaccine]
C3006-136802	0873-0044KH00-005_TCRB	0	-29	SN	spike	breadth	3.59792e-05	3.59792e-05	SN	[pre-vaccine]
C3006-404285	0873-009F4E00-001_TCRB	0	-28	SN	nonspike	breadth	7.14208e-05	7.14208e-05	SN	[pre-vaccine]
C3006-404285	0873-009F4E00-001_TCRB	0	-28	SN	spike	breadth	3.79423e-05	3.79423e-05	SN	[pre-vaccine]
C3006-880290	0873-003BHK00-001_TCRB	-4	-31	SN	nonspike	breadth	5.31315e-05	5.31315e-05	SN	[pre-vaccine]
C3006-880290	0873-003BHK00-001_TCRB	-4	-31	SN	spike	breadth	4.68807e-05	4.68807e-05	SN	[pre-vaccine]
C3006-125193	0873-003DRH00-001_TCRB	-1	-30	SN	nonspike	breadth	6.39099e-05	6.39099e-05	SN	[pre-vaccine]
C3006-125193	0873-003DRH00-001_TCRB	-1	-30	SN	spike	breadth	1.98341e-05	1.98341e-05	SN	[pre-vaccine]
C3006-949436	0873-0054HF00-001_TCRB	-4	-25	SN	nonspike	breadth	5.57386e-05	5.57386e-05	SN	[pre-vaccine]
C3006-949436	0873-0054HF00-001_TCRB	-4	-25	SN	spike	breadth	3.22697e-05	3.22697e-05	SN	[pre-vaccine]
C3006-928731	0873-0050SA00-001_TCRB	-2	-28	SN	nonspike	breadth	5.45381e-05	5.45381e-05	SN	[pre-vaccine]
C3006-928731	0873-0050SA00-001_TCRB	-2	-28	SN	spike	breadth	3.38513e-05	3.38513e-05	SN	[pre-vaccine]
C3006-713298	0873-007MFK00-001_TCRB	-11	-32	SN	nonspike	breadth	6.45203e-05	6.45203e-05	SN	[pre-vaccine]
C3006-713298	0873-007MFK00-001_TCRB	-11	-32	SN	spike	breadth	2.73722e-05	2.73722e-05	SN	[pre-vaccine]
C3006-226288	0873-003DSG00-001_TCRB	-1	-30	SN	nonspike	breadth	6.46461e-05	6.46461e-05	SN	[pre-vaccine]
C3006-226288	0873-003DSG00-001_TCRB	-1	-30	SN	spike	breadth	3.09177e-05	3.09177e-05	SN	[pre-vaccine]
C3006-913883	0873-003BMC00-001_TCRB	-14	-35	SN	nonspike	breadth	7.79088e-05	7.79088e-05	SN	[pre-vaccine]
C3006-913883	0873-003BMC00-001_TCRB	-14	-35	SN	spike	breadth	2.5405e-05	2.5405e-05	SN	[pre-vaccine]
C3006-792749	0873-007D2E00-001_TCRB	0	-29	SN	nonspike	breadth	7.03401e-05	7.03401e-05	SN	[pre-vaccine]
C3006-792749	0873-007D2E00-001_TCRB	0	-29	SN	spike	breadth	4.11423e-05	4.11423e-05	SN	[pre-vaccine]
C3006-368278	0873-0045JD00-001_TCRB	-8	-26	SN	nonspike	breadth	8.80458e-05	8.80458e-05	SN	[pre-vaccine]
C3006-368278	0873-0045JD00-001_TCRB	-8	-26	SN	spike	breadth	2.40125e-05	2.40125e-05	SN	[pre-vaccine]
C3006-461821	0873-005JSH00-001_TCRB	-3	-27	SN	nonspike	breadth	4.18793e-05	4.18793e-05	SN	[pre-vaccine]
C3006-461821	0873-005JSH00-001_TCRB	-3	-27	SN	spike	breadth	2.3931e-05	2.3931e-05	SN	[pre-vaccine]
C3006-952156	0873-002WMJ00-001_TCRB	-3	-32	SN	nonspike	breadth	8.81287e-05	8.81287e-05	SN	[pre-vaccine]
C3006-952156	0873-002WMJ00-001_TCRB	-3	-32	SN	spike	breadth	2.82012e-05	2.82012e-05	SN	[pre-vaccine]
C3006-645066	0873-003P3A00-001_TCRB	-8	-29	SN	nonspike	breadth	7.85666e-05	7.85666e-05	SN	[pre-vaccine]
C3006-645066	0873-003P3A00-001_TCRB	-8	-29	SN	spike	breadth	3.64089e-05	3.64089e-05	SN	[pre-vaccine]
C3006-518944	0873-004ZCK00-001_TCRB	0	-28	SN	nonspike	breadth	7.15605e-05	7.15605e-05	SN	[pre-vaccine]
C3006-518944	0873-004ZCK00-001_TCRB	0	-28	SN	spike	breadth	2.96714e-05	2.96714e-05	SN	[pre-vaccine]
C3006-084506	0873-005GHD00-001_TCRB	0	-29	SN	nonspike	breadth	6.27192e-05	6.27192e-05	SN	[pre-vaccine]
C3006-084506	0873-005GHD00-001_TCRB	0	-29	SN	spike	breadth	3.5184e-05	3.5184e-05	SN	[pre-vaccine]
C3006-482767	0873-0052GH00-001_TCRB	-3	-24	SN	nonspike	breadth	5.86695e-05	5.86695e-05	SN	[pre-vaccine]
C3006-482767	0873-0052GH00-001_TCRB	-3	-24	SN	spike	breadth	1.52106e-05	1.52106e-05	SN	[pre-vaccine]
C3006-124673	0873-0055CG00-001_TCRB	-5	-26	SN	nonspike	breadth	6.74835e-05	6.74835e-05	SN	[pre-vaccine]
C3006-124673	0873-0055CG00-001_TCRB	-5	-26	SN	spike	breadth	3.18672e-05	3.18672e-05	SN	[pre-vaccine]
C3006-148603	0873-002Q2H00-001-re-extraction_TCRB	-1	-30	SN	nonspike	breadth	6.23596e-05	6.23596e-05	SN	[pre-vaccine]
C3006-148603	0873-002Q2H00-001-re-extraction_TCRB	-1	-30	SN	spike	breadth	4.92313e-05	4.92313e-05	SN	[pre-vaccine]
C3006-397840	0873-00793D00-001_TCRB	-6	-27	SP	nonspike	breadth	0.000109729	0.000109729	SP	[pre-vaccine]
C3006-397840	0873-00793D00-001_TCRB	-6	-27	SP	spike	breadth	4.91889e-05	4.91889e-05	SP	[pre-vaccine]
C3006-499593	0873-002WYF00-001_TCRB	-2	-31	SP	nonspike	breadth	0.000173197	0.000173197	SP	[pre-vaccine]
C3006-499593	0873-002WYF00-001_TCRB	-2	-31	SP	spike	breadth	6.92788e-05	6.92788e-05	SP	[pre-vaccine]
C3006-342915	0873-007GVJ00-001_TCRB	0	-29	SP	nonspike	breadth	0.000108754	0.000108754	SP	[pre-vaccine]
C3006-342915	0873-007GVJ00-001_TCRB	0	-29	SP	spike	breadth	4.74057e-05	4.74057e-05	SP	[pre-vaccine]
C3006-283574	0873-003GPJ00-001_TCRB	-3	-37	SP	nonspike	breadth	0.000119972	0.000119972	SP	[pre-vaccine]
C3006-283574	0873-003GPJ00-001_TCRB	-3	-37	SP	spike	breadth	6.59001e-05	6.59001e-05	SP	[pre-vaccine]
C3006-626036	0873-0040GE00-001_TCRB	-11	NA	SP	nonspike	breadth	9.54693e-05	9.54693e-05	SP	[pre-vaccine]
C3006-626036	0873-0040GE00-001_TCRB	-11	NA	SP	spike	breadth	4.77346e-05	4.77346e-05	SP	[pre-vaccine]
C3006-728367	0873-0054CF00-001_TCRB	-25	-53	SP	nonspike	breadth	9.76791e-05	9.76791e-05	SP	[pre-vaccine]
C3006-728367	0873-0054CF00-001_TCRB	-25	-53	SP	spike	breadth	2.82184e-05	2.82184e-05	SP	[pre-vaccine]
C3006-597835	0873-003J2J00-001_TCRB	0	-29	SP	nonspike	breadth	0.00010256	0.00010256	SP	[pre-vaccine]
C3006-597835	0873-003J2J00-001_TCRB	0	-29	SP	spike	breadth	6.55245e-05	6.55245e-05	SP	[pre-vaccine]
C3006-402098	0873-006MZD00-001_TCRB	0	-28	SP	nonspike	breadth	0.000212296	0.000212296	SP	[pre-vaccine]
C3006-402098	0873-006MZD00-001_TCRB	0	-28	SP	spike	breadth	7.1466e-05	7.1466e-05	SP	[pre-vaccine]
C3006-099057	0873-003KFD00-001_TCRB	0	-33	SP	nonspike	breadth	0.000119552	0.000119552	SP	[pre-vaccine]
C3006-099057	0873-003KFD00-001_TCRB	0	-33	SP	spike	breadth	2.59895e-05	2.59895e-05	SP	[pre-vaccine]
C3006-931120	0873-005GKC00-001_TCRB	0	-29	SP	nonspike	breadth	0.00011302	0.00011302	SP	[pre-vaccine]
C3006-931120	0873-005GKC00-001_TCRB	0	-29	SP	spike	breadth	6.25215e-05	6.25215e-05	SP	[pre-vaccine]
C3006-053503	0873-008DRB00-001_TCRB	-7	-46	SP	nonspike	breadth	0.000100144	0.000100144	SP	[pre-vaccine]
C3006-053503	0873-008DRB00-001_TCRB	-7	-46	SP	spike	breadth	6.61668e-05	6.61668e-05	SP	[pre-vaccine]
C3006-477598	0873-0046CJ00-001_TCRB	-1	-29	SP	nonspike	breadth	0.00023404	0.00023404	SP	[pre-vaccine]
C3006-477598	0873-0046CJ00-001_TCRB	-1	-29	SP	spike	breadth	8.77652e-05	8.77652e-05	SP	[pre-vaccine]
C3006-711354	0873-006F6F00-001_TCRB	-12	-40	SP	nonspike	breadth	0.000220588	0.000220588	SP	[pre-vaccine]
C3006-711354	0873-006F6F00-001_TCRB	-12	-40	SP	spike	breadth	0.000118172	0.000118172	SP	[pre-vaccine]
C3006-738631	0873-008BXA00-001_TCRB	0	-27	SP	nonspike	breadth	9.19331e-05	9.19331e-05	SP	[pre-vaccine]
C3006-738631	0873-008BXA00-001_TCRB	0	-27	SP	spike	breadth	3.93999e-05	3.93999e-05	SP	[pre-vaccine]
C3006-698681	0873-006JMH00-001_TCRB	-8	-36	SP	nonspike	breadth	0.000137973	0.000137973	SP	[pre-vaccine]
C3006-698681	0873-006JMH00-001_TCRB	-8	-36	SP	spike	breadth	3.85041e-05	3.85041e-05	SP	[pre-vaccine]
C3006-903454	0873-0047LK00-001_TCRB	-2	-30	SP	nonspike	breadth	5.16825e-05	5.16825e-05	SP	[pre-vaccine]
C3006-903454	0873-0047LK00-001_TCRB	-2	-30	SP	spike	breadth	1.90409e-05	1.90409e-05	SP	[pre-vaccine]
C3006-192737	0873-009DXD00-001_TCRB	0	-27	SP	nonspike	breadth	6.14978e-05	6.14978e-05	SP	[pre-vaccine]
C3006-192737	0873-009DXD00-001_TCRB	0	-27	SP	spike	breadth	1.84494e-05	1.84494e-05	SP	[pre-vaccine]
C3006-157580	0873-005N0K00-001_TCRB	0	-35	SP	nonspike	breadth	0.000138951	0.000138951	SP	[pre-vaccine]
C3006-157580	0873-005N0K00-001_TCRB	0	-35	SP	spike	breadth	4.70295e-05	4.70295e-05	SP	[pre-vaccine]
C3006-545945	0873-0068DH00-001_TCRB	-16	-54	SP	nonspike	breadth	0.000124148	0.000124148	SP	[pre-vaccine]
C3006-545945	0873-0068DH00-001_TCRB	-16	-54	SP	spike	breadth	4.60551e-05	4.60551e-05	SP	[pre-vaccine]
C3006-663832	0873-00792C00-001_TCRB	0	-28	SP	nonspike	breadth	6.4474e-05	6.4474e-05	SP	[pre-vaccine]
C3006-663832	0873-00792C00-001_TCRB	0	-28	SP	spike	breadth	3.51676e-05	3.51676e-05	SP	[pre-vaccine]
C3006-250895	0873-005MBB00-001_TCRB	0	-28	SP	nonspike	breadth	0.000157018	0.000157018	SP	[pre-vaccine]
C3006-250895	0873-005MBB00-001_TCRB	0	-28	SP	spike	breadth	8.77456e-05	8.77456e-05	SP	[pre-vaccine]
C3006-977852	0873-0073JA00-001_TCRB	-1	-29	SP	nonspike	breadth	9.2868e-05	9.2868e-05	SP	[pre-vaccine]
C3006-977852	0873-0073JA00-001_TCRB	-1	-29	SP	spike	breadth	4.96144e-05	4.96144e-05	SP	[pre-vaccine]
C3006-550083	0873-006HZF00-001_TCRB	48	20	V	nonspike	breadth	7.88114e-05	7.88114e-05	SN	[7-45]
C3006-550083	0873-006HZF00-001_TCRB	48	20	V	spike	breadth	7.88114e-05	7.88114e-05	SN	[7-45]
C3006-974686	0873-0060BJ00-001_TCRB	50	21	V	nonspike	breadth	9.78349e-05	9.78349e-05	SN	[7-45]
C3006-974686	0873-0060BJ00-001_TCRB	50	21	V	spike	breadth	0.000353293	0.000353293	SN	[7-45]
C3006-910138	0873-006QPB00-001_TCRB	43	22	V	nonspike	breadth	8.56235e-05	8.56235e-05	SN	[7-45]
C3006-910138	0873-006QPB00-001_TCRB	43	22	V	spike	breadth	0.000199788	0.000199788	SN	[7-45]
C3006-264172	0873-006C3A00-001_TCRB	53	22	V	nonspike	breadth	7.33906e-05	7.33906e-05	SN	[7-45]
C3006-264172	0873-006C3A00-001_TCRB	53	22	V	spike	breadth	0.000137372	0.000137372	SN	[7-45]
C3006-842372	0873-00F5KK00-001_TCRB	56	35	V	nonspike	breadth	7.71465e-05	7.71465e-05	SN	[7-45]
C3006-842372	0873-00F5KK00-001_TCRB	56	35	V	spike	breadth	0.000249243	0.000249243	SN	[7-45]
C3006-774369	0873-0067HJ00-001_TCRB	61	34	V	nonspike	breadth	9.59504e-05	9.59504e-05	SN	[7-45]
C3006-774369	0873-0067HJ00-001_TCRB	61	34	V	spike	breadth	0.000460562	0.000460562	SN	[7-45]
C3006-792749	0873-009NNC00-001_TCRB	56	27	V	nonspike	breadth	8.42836e-05	8.42836e-05	SN	[7-45]
C3006-792749	0873-009NNC00-001_TCRB	56	27	V	spike	breadth	0.000215545	0.000215545	SN	[7-45]
C3006-810407	0873-00692K00-001_TCRB	58	36	V	nonspike	breadth	7.48311e-05	7.48311e-05	SN	[7-45]
C3006-810407	0873-00692K00-001_TCRB	58	36	V	spike	breadth	0.000261909	0.000261909	SN	[7-45]
C3006-141667	0873-006N5G00-001_TCRB	56	34	V	nonspike	breadth	9.34848e-05	9.34848e-05	SN	[7-45]
C3006-141667	0873-006N5G00-001_TCRB	56	34	V	spike	breadth	0.000309219	0.000309219	SN	[7-45]
C3006-033936	0873-006KYJ00-001_TCRB	56	28	V	nonspike	breadth	9.92039e-05	9.92039e-05	SN	[7-45]
C3006-033936	0873-006KYJ00-001_TCRB	56	28	V	spike	breadth	0.000162334	0.000162334	SN	[7-45]
C3006-311943	0873-0070BF00-001_TCRB	63	35	V	nonspike	breadth	6.19333e-05	6.19333e-05	SN	[7-45]
C3006-311943	0873-0070BF00-001_TCRB	63	35	V	spike	breadth	0.000108853	0.000108853	SN	[7-45]
C3006-954651	0873-006MVE00-001_TCRB	63	35	V	nonspike	breadth	8.05591e-05	8.05591e-05	SN	[7-45]
C3006-954651	0873-006MVE00-001_TCRB	63	35	V	spike	breadth	0.000150007	0.000150007	SN	[7-45]
C3006-949436	0873-006NWH00-001_TCRB	47	26	V	nonspike	breadth	5.39859e-05	5.39859e-05	SN	[7-45]
C3006-949436	0873-006NWH00-001_TCRB	47	26	V	spike	breadth	7.38755e-05	7.38755e-05	SN	[7-45]
C3006-713298	0873-009QBH00-001_TCRB	40	19	V	nonspike	breadth	8.31492e-05	8.31492e-05	SN	[7-45]
C3006-713298	0873-009QBH00-001_TCRB	40	19	V	spike	breadth	0.000425724	0.000425724	SN	[7-45]
C3006-488188	0873-009P0F00-001_TCRB	61	33	V	nonspike	breadth	8.21196e-05	8.21196e-05	SN	[7-45]
C3006-488188	0873-009P0F00-001_TCRB	61	33	V	spike	breadth	0.00032247	0.00032247	SN	[7-45]
C3006-055527	0873-009NSD00-001_TCRB	52	31	V	nonspike	breadth	7.02081e-05	7.02081e-05	SN	[7-45]
C3006-055527	0873-009NSD00-001_TCRB	52	31	V	spike	breadth	0.000193677	0.000193677	SN	[7-45]
C3006-707775	0873-005Y3G00-001_TCRB	40	19	V	nonspike	breadth	6.43839e-05	6.43839e-05	SN	[7-45]
C3006-707775	0873-005Y3G00-001_TCRB	40	19	V	spike	breadth	0.000113316	0.000113316	SN	[7-45]
C3006-751218	0873-006NBE00-001_TCRB	51	30	V	nonspike	breadth	8.68838e-05	8.68838e-05	SN	[7-45]
C3006-751218	0873-006NBE00-001_TCRB	51	30	V	spike	breadth	0.000180627	0.000180627	SN	[7-45]
C3006-963251	0873-005XYB00-001_TCRB	49	28	V	nonspike	breadth	7.50115e-05	7.50115e-05	SN	[7-45]
C3006-963251	0873-005XYB00-001_TCRB	49	28	V	spike	breadth	0.000243787	0.000243787	SN	[7-45]
C3006-988899	0873-0065WF00-001_TCRB	42	19	V	nonspike	breadth	7.78583e-05	7.78583e-05	SN	[7-45]
C3006-988899	0873-0065WF00-001_TCRB	42	19	V	spike	breadth	0.000233575	0.000233575	SN	[7-45]
C3006-734454	0873-00689B00-001_TCRB	56	23	V	nonspike	breadth	6.2341e-05	6.2341e-05	SN	[7-45]
C3006-734454	0873-00689B00-001_TCRB	56	23	V	spike	breadth	0.000216116	0.000216116	SN	[7-45]
C3006-368278	0873-006J8A00-001_TCRB	48	30	V	nonspike	breadth	0.000112717	0.000112717	SN	[7-45]
C3006-368278	0873-006J8A00-001_TCRB	48	30	V	spike	breadth	4.72683e-05	4.72683e-05	SN	[7-45]
C3006-084506	0873-0073BH00-001_TCRB	57	28	V	nonspike	breadth	8.69921e-05	8.69921e-05	SN	[7-45]
C3006-084506	0873-0073BH00-001_TCRB	57	28	V	spike	breadth	0.000143987	0.000143987	SN	[7-45]
C3006-151846	0873-007GZK00-001_TCRB	61	33	V	nonspike	breadth	8.02542e-05	8.02542e-05	SN	[7-45]
C3006-151846	0873-007GZK00-001_TCRB	61	33	V	spike	breadth	0.000383214	0.000383214	SN	[7-45]
C3006-767493	0873-0097QA00-001_TCRB	59	31	V	nonspike	breadth	9.77261e-05	9.77261e-05	SN	[7-45]
C3006-767493	0873-0097QA00-001_TCRB	59	31	V	spike	breadth	0.000295399	0.000295399	SN	[7-45]
C3006-500093	0873-006CBJ00-001_TCRB	52	21	V	nonspike	breadth	6.50714e-05	6.50714e-05	SN	[7-45]
C3006-500093	0873-006CBJ00-001_TCRB	52	21	V	spike	breadth	0.000148735	0.000148735	SN	[7-45]
C3006-733001	0873-00603D00-001_TCRB	40	19	V	nonspike	breadth	8.9563e-05	8.9563e-05	SN	[7-45]
C3006-733001	0873-00603D00-001_TCRB	40	19	V	spike	breadth	0.00016468	0.00016468	SN	[7-45]
C3006-307700	0873-0070VE00-001_TCRB	52	24	V	nonspike	breadth	0	1e-05	SN	[7-45]
C3006-307700	0873-0070VE00-001_TCRB	52	24	V	spike	breadth	0.000564993	0.000564993	SN	[7-45]
C3006-974307	0873-006N3K00-001_TCRB	52	29	V	nonspike	breadth	6.53038e-05	6.53038e-05	SN	[7-45]
C3006-974307	0873-006N3K00-001_TCRB	52	29	V	spike	breadth	0.000132282	0.000132282	SN	[7-45]
C3006-880290	0873-0065PG00-001_TCRB	57	30	V	nonspike	breadth	6.37457e-05	6.37457e-05	SN	[7-45]
C3006-880290	0873-0065PG00-001_TCRB	57	30	V	spike	breadth	0.000244359	0.000244359	SN	[7-45]
C3006-540039	0873-00732D00-001_TCRB	44	21	V	nonspike	breadth	7.68044e-05	7.68044e-05	SN	[7-45]
C3006-540039	0873-00732D00-001_TCRB	44	21	V	spike	breadth	0.000226262	0.000226262	SN	[7-45]
C3006-633750	0873-00BBTK00-001_TCRB	55	21	V	nonspike	breadth	9.91239e-05	9.91239e-05	SN	[7-45]
C3006-633750	0873-00BBTK00-001_TCRB	55	21	V	spike	breadth	9.75505e-05	9.75505e-05	SN	[7-45]
C3006-374929	0873-006CKG00-001_TCRB	51	24	V	nonspike	breadth	9.15749e-05	9.15749e-05	SN	[7-45]
C3006-374929	0873-006CKG00-001_TCRB	51	24	V	spike	breadth	0.000200956	0.000200956	SN	[7-45]
C3006-506957	0873-00604G00-001_TCRB	42	21	V	nonspike	breadth	7.57624e-05	7.57624e-05	SN	[7-45]
C3006-506957	0873-00604G00-001_TCRB	42	21	V	spike	breadth	7.57624e-05	7.57624e-05	SN	[7-45]
C3006-075291	0873-00657J00-001_TCRB	54	25	V	nonspike	breadth	7.63523e-05	7.63523e-05	SN	[7-45]
C3006-075291	0873-00657J00-001_TCRB	54	25	V	spike	breadth	0.000100464	0.000100464	SN	[7-45]
C3006-976128	0873-006P0D00-001_TCRB	53	32	V	nonspike	breadth	5.42449e-05	5.42449e-05	SN	[7-45]
C3006-976128	0873-006P0D00-001_TCRB	53	32	V	spike	breadth	0.000160269	0.000160269	SN	[7-45]
C3006-028653	0873-006BVK00-001_TCRB	55	37	V	nonspike	breadth	5.18516e-05	5.18516e-05	SN	[7-45]
C3006-028653	0873-006BVK00-001_TCRB	55	37	V	spike	breadth	8.71107e-05	8.71107e-05	SN	[7-45]
C3006-124673	0873-006RWF00-001_TCRB	51	30	V	nonspike	breadth	9.78083e-05	9.78083e-05	SN	[7-45]
C3006-124673	0873-006RWF00-001_TCRB	51	30	V	spike	breadth	6.34432e-05	6.34432e-05	SN	[7-45]
C3006-304673	0873-005MKD00-001_TCRB	41	20	V	nonspike	breadth	9.34909e-05	9.34909e-05	SN	[7-45]
C3006-304673	0873-005MKD00-001_TCRB	41	20	V	spike	breadth	0.000184311	0.000184311	SN	[7-45]
C3006-903118	0873-00DRNC00-001_TCRB	63	35	V	nonspike	breadth	7.51202e-05	7.51202e-05	SN	[7-45]
C3006-903118	0873-00DRNC00-001_TCRB	63	35	V	spike	breadth	0.000215562	0.000215562	SN	[7-45]
C3006-136802	0873-006PJE00-001_TCRB	60	31	V	nonspike	breadth	6.29196e-05	6.29196e-05	SN	[7-45]
C3006-136802	0873-006PJE00-001_TCRB	60	31	V	spike	breadth	9.1335e-05	9.1335e-05	SN	[7-45]
C3006-056058	0873-006K5D00-001_TCRB	54	25	V	nonspike	breadth	5.51156e-05	5.51156e-05	SN	[7-45]
C3006-056058	0873-006K5D00-001_TCRB	54	25	V	spike	breadth	5.95249e-05	5.95249e-05	SN	[7-45]
C3006-645066	0873-006HMJ00-001_TCRB	56	35	V	nonspike	breadth	5.8505e-05	5.8505e-05	SN	[7-45]
C3006-645066	0873-006HMJ00-001_TCRB	56	35	V	spike	breadth	0.000153576	0.000153576	SN	[7-45]
C3006-260921	0873-00687A00-001_TCRB	56	23	V	nonspike	breadth	7.44686e-05	7.44686e-05	SN	[7-45]
C3006-260921	0873-00687A00-001_TCRB	56	23	V	spike	breadth	6.78979e-05	6.78979e-05	SN	[7-45]
C3006-598327	0873-006QMA00-001_TCRB	55	29	V	nonspike	breadth	7.72374e-05	7.72374e-05	SN	[7-45]
C3006-598327	0873-006QMA00-001_TCRB	55	29	V	spike	breadth	7.52569e-05	7.52569e-05	SN	[7-45]
C3006-125193	0873-0060GJ00-001_TCRB	55	26	V	nonspike	breadth	7.94621e-05	7.94621e-05	SN	[7-45]
C3006-125193	0873-0060GJ00-001_TCRB	55	26	V	spike	breadth	0.00012136	0.00012136	SN	[7-45]
C3006-022119	0873-0093PH00-001_TCRB	52	23	V	nonspike	breadth	7.44927e-05	7.44927e-05	SN	[7-45]
C3006-022119	0873-0093PH00-001_TCRB	52	23	V	spike	breadth	0.00017643	0.00017643	SN	[7-45]
C3006-036864	0873-006NXD00-001_TCRB	49	27	V	nonspike	breadth	9.86372e-05	9.86372e-05	SN	[7-45]
C3006-036864	0873-006NXD00-001_TCRB	49	27	V	spike	breadth	3.81821e-05	3.81821e-05	SN	[7-45]
C3006-185024	0873-006PDE00-001_TCRB	57	28	V	nonspike	breadth	7.12608e-05	7.12608e-05	SN	[7-45]
C3006-185024	0873-006PDE00-001_TCRB	57	28	V	spike	breadth	0.000196816	0.000196816	SN	[7-45]
C3006-928731	0873-006J4G00-001_TCRB	52	26	V	nonspike	breadth	6.47083e-05	6.47083e-05	SN	[7-45]
C3006-928731	0873-006J4G00-001_TCRB	52	26	V	spike	breadth	0.000111129	0.000111129	SN	[7-45]
C3006-378621	0873-0074KC00-001_TCRB	57	28	V	nonspike	breadth	8.78766e-05	8.78766e-05	SN	[7-45]
C3006-378621	0873-0074KC00-001_TCRB	57	28	V	spike	breadth	0.000156922	0.000156922	SN	[7-45]
C3006-952156	0873-006C5D00-001_TCRB	68	39	V	nonspike	breadth	0.000107954	0.000107954	SN	[7-45]
C3006-952156	0873-006C5D00-001_TCRB	68	39	V	spike	breadth	0.000107954	0.000107954	SN	[7-45]
C3006-203946	0873-0065TH00-001_TCRB	53	32	V	nonspike	breadth	8.45141e-05	8.45141e-05	SN	[7-45]
C3006-203946	0873-0065TH00-001_TCRB	53	32	V	spike	breadth	8.02884e-05	8.02884e-05	SN	[7-45]
C3006-861927	0873-0077XK00-001_TCRB	61	33	V	nonspike	breadth	9.45327e-05	9.45327e-05	SN	[7-45]
C3006-861927	0873-0077XK00-001_TCRB	61	33	V	spike	breadth	0.000156468	0.000156468	SN	[7-45]
C3006-792022	0873-006R7K00-001_TCRB	62	33	V	nonspike	breadth	0.000106627	0.000106627	SN	[7-45]
C3006-792022	0873-006R7K00-001_TCRB	62	33	V	spike	breadth	0.000135543	0.000135543	SN	[7-45]
C3006-490057	0873-006MGF00-001_TCRB	62	31	V	nonspike	breadth	6.99906e-05	6.99906e-05	SN	[7-45]
C3006-490057	0873-006MGF00-001_TCRB	62	31	V	spike	breadth	0.000124671	0.000124671	SN	[7-45]
C3006-518944	0873-006L0K00-001_TCRB	56	28	V	nonspike	breadth	8.19255e-05	8.19255e-05	SN	[7-45]
C3006-518944	0873-006L0K00-001_TCRB	56	28	V	spike	breadth	7.08545e-05	7.08545e-05	SN	[7-45]
C3006-777969	0873-006M7B00-001_TCRB	42	21	V	nonspike	breadth	3.91287e-05	3.91287e-05	SN	[7-45]
C3006-777969	0873-006M7B00-001_TCRB	42	21	V	spike	breadth	0.000125624	0.000125624	SN	[7-45]
C3006-132890	0873-006CGJ00-001_TCRB	49	28	V	nonspike	breadth	9.06577e-05	9.06577e-05	SN	[7-45]
C3006-132890	0873-006CGJ00-001_TCRB	49	28	V	spike	breadth	8.90388e-05	8.90388e-05	SN	[7-45]
C3006-467355	0873-0066HE00-006_TCRB	52	23	V	nonspike	breadth	8.40494e-05	8.40494e-05	SN	[7-45]
C3006-467355	0873-0066HE00-006_TCRB	52	23	V	spike	breadth	0.000237062	0.000237062	SN	[7-45]
C3006-913883	0873-005XZB00-001_TCRB	40	19	V	nonspike	breadth	7.28782e-05	7.28782e-05	SN	[7-45]
C3006-913883	0873-005XZB00-001_TCRB	40	19	V	spike	breadth	8.46328e-05	8.46328e-05	SN	[7-45]
C3006-489578	0873-0063KJ00-001_TCRB	62	33	V	nonspike	breadth	7.93705e-05	7.93705e-05	SN	[7-45]
C3006-489578	0873-0063KJ00-001_TCRB	62	33	V	spike	breadth	5.14836e-05	5.14836e-05	SN	[7-45]
C3006-404285	0873-00FBLD00-006_TCRB	55	27	V	nonspike	breadth	9.13759e-05	9.13759e-05	SN	[7-45]
C3006-404285	0873-00FBLD00-006_TCRB	55	27	V	spike	breadth	0.000289943	0.000289943	SN	[7-45]
C3006-461821	0873-0075CC00-001_TCRB	53	29	V	nonspike	breadth	4.92039e-05	4.92039e-05	SN	[7-45]
C3006-461821	0873-0075CC00-001_TCRB	53	29	V	spike	breadth	8.13757e-05	8.13757e-05	SN	[7-45]
C3006-138247	0873-00669K00-001_TCRB	48	27	V	nonspike	breadth	7.83031e-05	7.83031e-05	SN	[7-45]
C3006-138247	0873-00669K00-001_TCRB	48	27	V	spike	breadth	0.000123048	0.000123048	SN	[7-45]
C3006-482767	0873-0070ZD00-001_TCRB	60	39	V	nonspike	breadth	7.26838e-05	7.26838e-05	SN	[7-45]
C3006-482767	0873-0070ZD00-001_TCRB	60	39	V	spike	breadth	0.000100819	0.000100819	SN	[7-45]
C3006-276868	0873-006PHJ00-001_TCRB	57	28	V	nonspike	breadth	5.82971e-05	5.82971e-05	SN	[7-45]
C3006-276868	0873-006PHJ00-001_TCRB	57	28	V	spike	breadth	0.00136998	0.00136998	SN	[7-45]
C3006-226288	0873-005ZFD00-001_TCRB	51	22	V	nonspike	breadth	6.61826e-05	6.61826e-05	SN	[7-45]
C3006-226288	0873-005ZFD00-001_TCRB	51	22	V	spike	breadth	0.000222184	0.000222184	SN	[7-45]
C3006-668014	0873-0065MH00-001_TCRB	46	26	V	nonspike	breadth	7.91904e-05	7.91904e-05	SN	[7-45]
C3006-668014	0873-0065MH00-001_TCRB	46	26	V	spike	breadth	0.000225068	0.000225068	SN	[7-45]
C3006-688524	0873-00D5BA00-001_TCRB	56	28	V	nonspike	breadth	5.69538e-05	5.69538e-05	SN	[7-45]
C3006-688524	0873-00D5BA00-001_TCRB	56	28	V	spike	breadth	0.000167864	0.000167864	SN	[7-45]
C3006-506353	0873-006K7G00-001_TCRB	52	24	V	nonspike	breadth	7.69619e-05	7.69619e-05	SN	[7-45]
C3006-506353	0873-006K7G00-001_TCRB	52	24	V	spike	breadth	0.000518013	0.000518013	SN	[7-45]
C3006-970680	0873-006MMA00-001_TCRB	63	35	V	nonspike	breadth	7.13503e-05	7.13503e-05	SN	[7-45]
C3006-970680	0873-006MMA00-001_TCRB	63	35	V	spike	breadth	8.4323e-05	8.4323e-05	SN	[7-45]
C3006-148603	0873-005ZBK00-001_TCRB	64	35	V	nonspike	breadth	6.71809e-05	6.71809e-05	SN	[7-45]
C3006-148603	0873-005ZBK00-001_TCRB	64	35	V	spike	breadth	5.34002e-05	5.34002e-05	SN	[7-45]
C3006-249855	0873-00734H00-001-re-extraction_TCRB	54	34	V	nonspike	breadth	6.64126e-05	6.64126e-05	SN	[7-45]
C3006-249855	0873-00734H00-001-re-extraction_TCRB	54	34	V	spike	breadth	0.000199238	0.000199238	SN	[7-45]
C3006-633750	0873-00GR3A00-001_TCRB	110	76	V45	nonspike	breadth	4.74558e-05	4.74558e-05	SN	[45-90]
C3006-633750	0873-00GR3A00-001_TCRB	110	76	V45	spike	breadth	8.9436e-05	8.9436e-05	SN	[45-90]
C3006-461821	0873-009C1H00-001_TCRB	104	80	V45	nonspike	breadth	5.41834e-05	5.41834e-05	SN	[45-90]
C3006-461821	0873-009C1H00-001_TCRB	104	80	V45	spike	breadth	7.3307e-05	7.3307e-05	SN	[45-90]
C3006-489578	0873-007D9F00-001_TCRB	110	81	V45	nonspike	breadth	6.4864e-05	6.4864e-05	SN	[45-90]
C3006-489578	0873-007D9F00-001_TCRB	110	81	V45	spike	breadth	3.49268e-05	3.49268e-05	SN	[45-90]
C3006-506957	0873-007N3G00-001_TCRB	104	83	V45	nonspike	breadth	5.31321e-05	5.31321e-05	SN	[45-90]
C3006-506957	0873-007N3G00-001_TCRB	104	83	V45	spike	breadth	5.64529e-05	5.64529e-05	SN	[45-90]
C3006-688524	0873-00HX9A00-001_TCRB	112	84	V45	nonspike	breadth	5.31927e-05	5.31927e-05	SN	[45-90]
C3006-688524	0873-00HX9A00-001_TCRB	112	84	V45	spike	breadth	7.53563e-05	7.53563e-05	SN	[45-90]
C3006-075291	0873-007V0E00-001_TCRB	116	87	V45	nonspike	breadth	4.41999e-05	4.41999e-05	SN	[45-90]
C3006-075291	0873-007V0E00-001_TCRB	116	87	V45	spike	breadth	6.99831e-05	6.99831e-05	SN	[45-90]
C3006-506353	0873-008DHD00-001_TCRB	109	81	V45	nonspike	breadth	4.61485e-05	4.61485e-05	SN	[45-90]
C3006-506353	0873-008DHD00-001_TCRB	109	81	V45	spike	breadth	0.000287146	0.000287146	SN	[45-90]
C3006-540039	0873-009CTA00-001_TCRB	102	79	V45	nonspike	breadth	7.12388e-05	7.12388e-05	SN	[45-90]
C3006-540039	0873-009CTA00-001_TCRB	102	79	V45	spike	breadth	8.95574e-05	8.95574e-05	SN	[45-90]
C3006-988899	0873-007JPC00-001_TCRB	93	70	V45	nonspike	breadth	8.1378e-05	8.1378e-05	SN	[45-90]
C3006-988899	0873-007JPC00-001_TCRB	93	70	V45	spike	breadth	0.00013563	0.00013563	SN	[45-90]
C3006-970680	0873-007TMC00-001_TCRB	111	83	V45	nonspike	breadth	5.01551e-05	5.01551e-05	SN	[45-90]
C3006-970680	0873-007TMC00-001_TCRB	111	83	V45	spike	breadth	0.000111884	0.000111884	SN	[45-90]
C3006-055527	0873-00DRQE00-001_TCRB	85	64	V45	nonspike	breadth	8.32307e-05	8.32307e-05	SN	[45-90]
C3006-055527	0873-00DRQE00-001_TCRB	85	64	V45	spike	breadth	0.000133169	0.000133169	SN	[45-90]
C3006-913883	0873-007GCA00-001_TCRB	96	75	V45	nonspike	breadth	7.13484e-05	7.13484e-05	SN	[45-90]
C3006-913883	0873-007GCA00-001_TCRB	96	75	V45	spike	breadth	4.36018e-05	4.36018e-05	SN	[45-90]
C3006-264172	0873-007SZH00-001_TCRB	110	79	V45	nonspike	breadth	8.37077e-05	8.37077e-05	SN	[45-90]
C3006-264172	0873-007SZH00-001_TCRB	110	79	V45	spike	breadth	9.48687e-05	9.48687e-05	SN	[45-90]
C3006-861927	0873-009FFD00-001_TCRB	112	84	V45	nonspike	breadth	3.86446e-05	3.86446e-05	SN	[45-90]
C3006-861927	0873-009FFD00-001_TCRB	112	84	V45	spike	breadth	0.000121454	0.000121454	SN	[45-90]
C3006-226288	0873-007KQK00-001_TCRB	110	81	V45	nonspike	breadth	9.23821e-05	9.23821e-05	SN	[45-90]
C3006-226288	0873-007KQK00-001_TCRB	110	81	V45	spike	breadth	0.000119124	0.000119124	SN	[45-90]
C3006-713298	0873-00G87B00-001_TCRB	96	75	V45	nonspike	breadth	8.34964e-05	8.34964e-05	SN	[45-90]
C3006-713298	0873-00G87B00-001_TCRB	96	75	V45	spike	breadth	0.000224397	0.000224397	SN	[45-90]
C3006-767493	0873-00D5PK00-001_TCRB	111	83	V45	nonspike	breadth	5.36626e-05	5.36626e-05	SN	[45-90]
C3006-767493	0873-00D5PK00-001_TCRB	111	83	V45	spike	breadth	0.000206984	0.000206984	SN	[45-90]
C3006-598327	0873-00943J00-001_TCRB	111	85	V45	nonspike	breadth	8.08659e-05	8.08659e-05	SN	[45-90]
C3006-598327	0873-00943J00-001_TCRB	111	85	V45	spike	breadth	6.38415e-05	6.38415e-05	SN	[45-90]
C3006-792749	0873-00G82J00-001_TCRB	113	84	V45	nonspike	breadth	0.000107413	0.000107413	SN	[45-90]
C3006-792749	0873-00G82J00-001_TCRB	113	84	V45	spike	breadth	0.000134266	0.000134266	SN	[45-90]
C3006-777969	0873-0097FJ00-001_TCRB	108	87	V45	nonspike	breadth	4.95962e-05	4.95962e-05	SN	[45-90]
C3006-777969	0873-0097FJ00-001_TCRB	108	87	V45	spike	breadth	7.29356e-05	7.29356e-05	SN	[45-90]
C3006-148603	0873-007BQH00-001_TCRB	112	83	V45	nonspike	breadth	8.11671e-05	8.11671e-05	SN	[45-90]
C3006-148603	0873-007BQH00-001_TCRB	112	83	V45	spike	breadth	5.6044e-05	5.6044e-05	SN	[45-90]
C3006-033936	0873-008CCJ00-001_TCRB	113	85	V45	nonspike	breadth	8.30747e-05	8.30747e-05	SN	[45-90]
C3006-033936	0873-008CCJ00-001_TCRB	113	85	V45	spike	breadth	0.000115801	0.000115801	SN	[45-90]
C3006-307700	0873-0096GH00-001_TCRB	108	80	V45	nonspike	breadth	8.56303e-05	8.56303e-05	SN	[45-90]
C3006-307700	0873-0096GH00-001_TCRB	108	80	V45	spike	breadth	0.000111978	0.000111978	SN	[45-90]
C3006-707775	0873-007BZD00-001_TCRB	91	70	V45	nonspike	breadth	6.20498e-05	6.20498e-05	SN	[45-90]
C3006-707775	0873-007BZD00-001_TCRB	91	70	V45	spike	breadth	6.51522e-05	6.51522e-05	SN	[45-90]
C3006-136802	0873-008FBF00-001_TCRB	116	87	V45	nonspike	breadth	5.37382e-05	5.37382e-05	SN	[45-90]
C3006-136802	0873-008FBF00-001_TCRB	116	87	V45	spike	breadth	5.92974e-05	5.92974e-05	SN	[45-90]
C3006-974686	0873-007MLG00-001_TCRB	108	79	V45	nonspike	breadth	4.83616e-05	4.83616e-05	SN	[45-90]
C3006-974686	0873-007MLG00-001_TCRB	108	79	V45	spike	breadth	0.000176036	0.000176036	SN	[45-90]
C3006-963251	0873-007G9G00-001_TCRB	105	84	V45	nonspike	breadth	9.13852e-05	9.13852e-05	SN	[45-90]
C3006-963251	0873-007G9G00-001_TCRB	105	84	V45	spike	breadth	0.000171347	0.000171347	SN	[45-90]
C3006-880290	0873-007HBF00-001_TCRB	107	80	V45	nonspike	breadth	3.24932e-05	3.24932e-05	SN	[45-90]
C3006-880290	0873-007HBF00-001_TCRB	107	80	V45	spike	breadth	0.000216621	0.000216621	SN	[45-90]
C3006-249855	0873-0095TB00-001_TCRB	104	84	V45	nonspike	breadth	5.66259e-05	5.66259e-05	SN	[45-90]
C3006-249855	0873-0095TB00-001_TCRB	104	84	V45	spike	breadth	0.000167613	0.000167613	SN	[45-90]
C3006-734454	0873-007NZC00-001_TCRB	112	79	V45	nonspike	breadth	6.55242e-05	6.55242e-05	SN	[45-90]
C3006-734454	0873-007NZC00-001_TCRB	112	79	V45	spike	breadth	0.000177301	0.000177301	SN	[45-90]
C3006-751218	0873-007TYA00-001_TCRB	99	78	V45	nonspike	breadth	8.76918e-05	8.76918e-05	SN	[45-90]
C3006-751218	0873-007TYA00-001_TCRB	99	78	V45	spike	breadth	0.000149263	0.000149263	SN	[45-90]
C3006-774369	0873-007BVE00-001_TCRB	104	77	V45	nonspike	breadth	8.36878e-05	8.36878e-05	SN	[45-90]
C3006-774369	0873-007BVE00-001_TCRB	104	77	V45	spike	breadth	0.000239108	0.000239108	SN	[45-90]
C3006-550083	0873-008DKC00-001_TCRB	109	81	V45	nonspike	breadth	7.20233e-05	7.20233e-05	SN	[45-90]
C3006-550083	0873-008DKC00-001_TCRB	109	81	V45	spike	breadth	0.00010289	0.00010289	SN	[45-90]
C3006-125193	0873-007LRH00-001_TCRB	111	82	V45	nonspike	breadth	8.40591e-05	8.40591e-05	SN	[45-90]
C3006-125193	0873-007LRH00-001_TCRB	111	82	V45	spike	breadth	7.95559e-05	7.95559e-05	SN	[45-90]
C3006-138247	0873-007RXH00-001_TCRB	109	88	V45	nonspike	breadth	6.86567e-05	6.86567e-05	SN	[45-90]
C3006-138247	0873-007RXH00-001_TCRB	109	88	V45	spike	breadth	8.96351e-05	8.96351e-05	SN	[45-90]
C3006-378621	0873-00984F00-001_TCRB	110	81	V45	nonspike	breadth	6.6494e-05	6.6494e-05	SN	[45-90]
C3006-378621	0873-00984F00-001_TCRB	110	81	V45	spike	breadth	0.000116365	0.000116365	SN	[45-90]
C3006-518944	0873-008CGG00-001_TCRB	113	85	V45	nonspike	breadth	6.08126e-05	6.08126e-05	SN	[45-90]
C3006-518944	0873-008CGG00-001_TCRB	113	85	V45	spike	breadth	3.74231e-05	3.74231e-05	SN	[45-90]
C3006-141667	0873-007TBH00-001_TCRB	104	82	V45	nonspike	breadth	6.8611e-05	6.8611e-05	SN	[45-90]
C3006-141667	0873-007TBH00-001_TCRB	104	82	V45	spike	breadth	0.000164176	0.000164176	SN	[45-90]
C3006-928731	0873-008C6F00-001_TCRB	111	85	V45	nonspike	breadth	5.93908e-05	5.93908e-05	SN	[45-90]
C3006-928731	0873-008C6F00-001_TCRB	111	85	V45	spike	breadth	7.42386e-05	7.42386e-05	SN	[45-90]
C3006-404285	0873-00J6HD00-001_TCRB	104	76	V45	nonspike	breadth	6.12797e-05	6.12797e-05	SN	[45-90]
C3006-404285	0873-00J6HD00-001_TCRB	104	76	V45	spike	breadth	0.000237126	0.000237126	SN	[45-90]
C3006-276868	0873-008F8E00-001_TCRB	113	84	V45	nonspike	breadth	8.8599e-05	8.8599e-05	SN	[45-90]
C3006-276868	0873-008F8E00-001_TCRB	113	84	V45	spike	breadth	0.000236951	0.000236951	SN	[45-90]
C3006-022119	0873-00DS1A00-001_TCRB	109	80	V45	nonspike	breadth	7.69652e-05	7.69652e-05	SN	[45-90]
C3006-022119	0873-00DS1A00-001_TCRB	109	80	V45	spike	breadth	0.000128275	0.000128275	SN	[45-90]
C3006-138312	0873-00947C00-001_TCRB	110	89	V45	nonspike	breadth	6.97478e-05	6.97478e-05	SN	[45-90]
C3006-138312	0873-00947C00-001_TCRB	110	89	V45	spike	breadth	9.90418e-05	9.90418e-05	SN	[45-90]
C3006-056058	0873-007XPB00-001_TCRB	109	80	V45	nonspike	breadth	5.07859e-05	5.07859e-05	SN	[45-90]
C3006-056058	0873-007XPB00-001_TCRB	109	80	V45	spike	breadth	5.07859e-05	5.07859e-05	SN	[45-90]
C3006-304673	0873-007JKK00-001_TCRB	105	84	V45	nonspike	breadth	5.61167e-05	5.61167e-05	SN	[45-90]
C3006-304673	0873-007JKK00-001_TCRB	105	84	V45	spike	breadth	0.000107354	0.000107354	SN	[45-90]
C3006-151846	0873-009M8D00-001_TCRB	110	82	V45	nonspike	breadth	6.49547e-05	6.49547e-05	SN	[45-90]
C3006-151846	0873-009M8D00-001_TCRB	110	82	V45	spike	breadth	0.000198685	0.000198685	SN	[45-90]
C3006-084506	0873-009B0F00-001_TCRB	113	84	V45	nonspike	breadth	5.11155e-05	5.11155e-05	SN	[45-90]
C3006-084506	0873-009B0F00-001_TCRB	113	84	V45	spike	breadth	0.000102231	0.000102231	SN	[45-90]
C3006-150462	0873-0098ZB00-001_TCRB	108	87	V45	nonspike	breadth	3.86808e-05	3.86808e-05	SN	[45-90]
C3006-150462	0873-0098ZB00-001_TCRB	108	87	V45	spike	breadth	0.000324919	0.000324919	SN	[45-90]
C3006-842372	0873-00J74H00-001_TCRB	111	90	V45	nonspike	breadth	6.86525e-05	6.86525e-05	SN	[45-90]
C3006-842372	0873-00J74H00-001_TCRB	111	90	V45	spike	breadth	0.000224024	0.000224024	SN	[45-90]
C3006-488188	0873-00G1PA00-001_TCRB	110	82	V45	nonspike	breadth	5.10957e-05	5.10957e-05	SN	[45-90]
C3006-488188	0873-00G1PA00-001_TCRB	110	82	V45	spike	breadth	0.000288691	0.000288691	SN	[45-90]
C3006-733001	0873-007KTC00-001_TCRB	96	75	V45	nonspike	breadth	6.79479e-05	6.79479e-05	SN	[45-90]
C3006-733001	0873-007KTC00-001_TCRB	96	75	V45	spike	breadth	7.51003e-05	7.51003e-05	SN	[45-90]
C3006-036864	0873-0096WE00-001_TCRB	112	90	V45	nonspike	breadth	5.60478e-05	5.60478e-05	SN	[45-90]
C3006-036864	0873-0096WE00-001_TCRB	112	90	V45	spike	breadth	5.00426e-05	5.00426e-05	SN	[45-90]
C3006-792022	0873-007XVE00-001_TCRB	109	80	V45	nonspike	breadth	7.92022e-05	7.92022e-05	SN	[45-90]
C3006-792022	0873-007XVE00-001_TCRB	109	80	V45	spike	breadth	0.000148074	0.000148074	SN	[45-90]
C3006-668014	0873-007G5E00-001_TCRB	94	74	V45	nonspike	breadth	0.000101872	0.000101872	SN	[45-90]
C3006-668014	0873-007G5E00-001_TCRB	94	74	V45	spike	breadth	0.000230911	0.000230911	SN	[45-90]
C3006-645066	0873-007RRF00-001_TCRB	108	87	V45	nonspike	breadth	7.92929e-05	7.92929e-05	SN	[45-90]
C3006-645066	0873-007RRF00-001_TCRB	108	87	V45	spike	breadth	0.00010655	0.00010655	SN	[45-90]
C3006-260921	0873-007RTB00-001_TCRB	117	84	V45	nonspike	breadth	9.67302e-05	9.67302e-05	SN	[45-90]
C3006-260921	0873-007RTB00-001_TCRB	117	84	V45	spike	breadth	4.83651e-05	4.83651e-05	SN	[45-90]
C3006-203946	0873-007N1F00-001_TCRB	110	89	V45	nonspike	breadth	5.03165e-05	5.03165e-05	SN	[45-90]
C3006-203946	0873-007N1F00-001_TCRB	110	89	V45	spike	breadth	5.03165e-05	5.03165e-05	SN	[45-90]
C3006-467355	0873-007H5H00-001_TCRB	101	72	V45	nonspike	breadth	6.5009e-05	6.5009e-05	SN	[45-90]
C3006-467355	0873-007H5H00-001_TCRB	101	72	V45	spike	breadth	0.000157879	0.000157879	SN	[45-90]
C3006-132890	0873-007KNG00-001_TCRB	97	76	V45	nonspike	breadth	3.45858e-05	3.45858e-05	SN	[45-90]
C3006-132890	0873-007KNG00-001_TCRB	97	76	V45	spike	breadth	5.39538e-05	5.39538e-05	SN	[45-90]
C3006-374929	0873-007Q1J00-001_TCRB	103	76	V45	nonspike	breadth	6.25886e-05	6.25886e-05	SN	[45-90]
C3006-374929	0873-007Q1J00-001_TCRB	103	76	V45	spike	breadth	0.000117666	0.000117666	SN	[45-90]
C3006-888696	0873-00923D00-001_TCRB	111	90	V45	nonspike	breadth	6.80547e-05	6.80547e-05	SN	[45-90]
C3006-888696	0873-00923D00-001_TCRB	111	90	V45	spike	breadth	0.000101051	0.000101051	SN	[45-90]
C3006-910138	0873-0097CA00-001_TCRB	101	80	V45	nonspike	breadth	6.22226e-05	6.22226e-05	SN	[45-90]
C3006-910138	0873-0097CA00-001_TCRB	101	80	V45	spike	breadth	0.000107975	0.000107975	SN	[45-90]
C3006-954651	0873-007VQG00-001_TCRB	111	83	V45	nonspike	breadth	6.08574e-05	6.08574e-05	SN	[45-90]
C3006-954651	0873-007VQG00-001_TCRB	111	83	V45	spike	breadth	0.000119374	0.000119374	SN	[45-90]
C3006-500093	0873-007X8B00-001_TCRB	111	80	V45	nonspike	breadth	7.52556e-05	7.52556e-05	SN	[45-90]
C3006-500093	0873-007X8B00-001_TCRB	111	80	V45	spike	breadth	9.96628e-05	9.96628e-05	SN	[45-90]
C3006-490057	0873-008B6C00-001-re-extraction_TCRB	117	86	V45	nonspike	breadth	6.09164e-05	6.09164e-05	SN	[45-90]
C3006-490057	0873-008B6C00-001-re-extraction_TCRB	117	86	V45	spike	breadth	8.5283e-05	8.5283e-05	SN	[45-90]
C3006-402098	0873-00955J00-001_TCRB	63	35	H	nonspike	breadth	0.000215148	0.000215148	SP	[7-45]
C3006-402098	0873-00955J00-001_TCRB	63	35	H	spike	breadth	0.000149094	0.000149094	SP	[7-45]
C3006-099057	0873-0067ZE00-001_TCRB	56	23	H	nonspike	breadth	0.000127401	0.000127401	SP	[7-45]
C3006-099057	0873-0067ZE00-001_TCRB	56	23	H	spike	breadth	0.000156169	0.000156169	SP	[7-45]
C3006-903454	0873-006BDF00-001_TCRB	54	26	H	nonspike	breadth	6.6815e-05	6.6815e-05	SP	[7-45]
C3006-903454	0873-006BDF00-001_TCRB	54	26	H	spike	breadth	0.00012849	0.00012849	SP	[7-45]
C3006-738631	0873-00D14E00-001_TCRB	55	28	H	nonspike	breadth	0.000107521	0.000107521	SP	[7-45]
C3006-738631	0873-00D14E00-001_TCRB	55	28	H	spike	breadth	8.25159e-05	8.25159e-05	SP	[7-45]
C3006-157580	0873-00797K00-001_TCRB	56	21	H	nonspike	breadth	0.000120682	0.000120682	SP	[7-45]
C3006-157580	0873-00797K00-001_TCRB	56	21	H	spike	breadth	0.000103786	0.000103786	SP	[7-45]
C3006-342915	0873-00B8FJ00-001_TCRB	63	34	H	nonspike	breadth	0.000147918	0.000147918	SP	[7-45]
C3006-342915	0873-00B8FJ00-001_TCRB	63	34	H	spike	breadth	0.000199964	0.000199964	SP	[7-45]
C3006-597835	0873-0066JJ00-006_TCRB	57	28	H	nonspike	breadth	0.000101029	0.000101029	SP	[7-45]
C3006-597835	0873-0066JJ00-006_TCRB	57	28	H	spike	breadth	0.000448689	0.000448689	SP	[7-45]
C3006-397840	0873-009KRE00-001_TCRB	51	30	H	nonspike	breadth	7.30794e-05	7.30794e-05	SP	[7-45]
C3006-397840	0873-009KRE00-001_TCRB	51	30	H	spike	breadth	7.67334e-05	7.67334e-05	SP	[7-45]
C3006-192737	0873-00FBGG00-006_TCRB	55	28	H	nonspike	breadth	6.67485e-05	6.67485e-05	SP	[7-45]
C3006-192737	0873-00FBGG00-006_TCRB	55	28	H	spike	breadth	0.000171639	0.000171639	SP	[7-45]
C3006-477598	0873-006LGA00-001_TCRB	56	28	H	nonspike	breadth	0.0002007	0.0002007	SP	[7-45]
C3006-477598	0873-006LGA00-001_TCRB	56	28	H	spike	breadth	0.000416378	0.000416378	SP	[7-45]
C3006-250895	0873-007B2J00-001_TCRB	56	28	H	nonspike	breadth	0.000176082	0.000176082	SP	[7-45]
C3006-250895	0873-007B2J00-001_TCRB	56	28	H	spike	breadth	0.00027234	0.00027234	SP	[7-45]
C3006-499593	0873-005M6J00-001_TCRB	49	20	H	nonspike	breadth	0.00015821	0.00015821	SP	[7-45]
C3006-499593	0873-005M6J00-001_TCRB	49	20	H	spike	breadth	0.000200089	0.000200089	SP	[7-45]
C3006-053503	0873-00DRFH00-001_TCRB	55	16	H	nonspike	breadth	9.92292e-05	9.92292e-05	SP	[7-45]
C3006-053503	0873-00DRFH00-001_TCRB	55	16	H	spike	breadth	0.000476655	0.000476655	SP	[7-45]
C3006-698681	0873-008C2A00-001_TCRB	51	23	H	nonspike	breadth	0.000155425	0.000155425	SP	[7-45]
C3006-698681	0873-008C2A00-001_TCRB	51	23	H	spike	breadth	0.000325421	0.000325421	SP	[7-45]
C3006-977852	0873-0091TG00-001_TCRB	47	19	H	nonspike	breadth	0.000107862	0.000107862	SP	[7-45]
C3006-977852	0873-0091TG00-001_TCRB	47	19	H	spike	breadth	8.51546e-05	8.51546e-05	SP	[7-45]
C3006-663832	0873-009NDJ00-001_TCRB	57	29	H	nonspike	breadth	8.10114e-05	8.10114e-05	SP	[7-45]
C3006-663832	0873-009NDJ00-001_TCRB	57	29	H	spike	breadth	0.000110092	0.000110092	SP	[7-45]
C3006-711354	0873-0097RD00-001_TCRB	59	31	H	nonspike	breadth	0.000129647	0.000129647	SP	[7-45]
C3006-711354	0873-0097RD00-001_TCRB	59	31	H	spike	breadth	0.000231793	0.000231793	SP	[7-45]
C3006-283574	0873-005ZME00-001_TCRB	48	14	H	nonspike	breadth	0.00011225	0.00011225	SP	[7-45]
C3006-283574	0873-005ZME00-001_TCRB	48	14	H	spike	breadth	0.000205548	0.000205548	SP	[7-45]
C3006-931120	0873-0073CK00-001-re-extraction_TCRB	57	28	H	nonspike	breadth	8.64431e-05	8.64431e-05	SP	[7-45]
C3006-931120	0873-0073CK00-001-re-extraction_TCRB	57	28	H	spike	breadth	0.000172886	0.000172886	SP	[7-45]
C3006-099057	0873-007RSK00-001_TCRB	117	84	H45	nonspike	breadth	0.000108588	0.000108588	SP	[45-90]
C3006-099057	0873-007RSK00-001_TCRB	117	84	H45	spike	breadth	0.000103538	0.000103538	SP	[45-90]
C3006-711354	0873-00D5QD00-001_TCRB	111	83	H45	nonspike	breadth	0.000117989	0.000117989	SP	[45-90]
C3006-711354	0873-00D5QD00-001_TCRB	111	83	H45	spike	breadth	0.000150168	0.000150168	SP	[45-90]
C3006-931120	0873-009CRK00-001_TCRB	115	86	H45	nonspike	breadth	0.000106319	0.000106319	SP	[45-90]
C3006-931120	0873-009CRK00-001_TCRB	115	86	H45	spike	breadth	8.91707e-05	8.91707e-05	SP	[45-90]
C3006-192737	0873-00HYCF00-001_TCRB	95	68	H45	nonspike	breadth	6.27663e-05	6.27663e-05	SP	[45-90]
C3006-192737	0873-00HYCF00-001_TCRB	95	68	H45	spike	breadth	0.000120704	0.000120704	SP	[45-90]
C3006-477598	0873-008D2D00-001_TCRB	113	85	H45	nonspike	breadth	0.000169704	0.000169704	SP	[45-90]
C3006-477598	0873-008D2D00-001_TCRB	113	85	H45	spike	breadth	0.000230147	0.000230147	SP	[45-90]
C3006-342915	0873-00G6QB00-001_TCRB	112	83	H45	nonspike	breadth	0.000113407	0.000113407	SP	[45-90]
C3006-342915	0873-00G6QB00-001_TCRB	112	83	H45	spike	breadth	0.000168727	0.000168727	SP	[45-90]
C3006-977852	0873-00DMGK00-001_TCRB	104	76	H45	nonspike	breadth	0.000105815	0.000105815	SP	[45-90]
C3006-977852	0873-00DMGK00-001_TCRB	104	76	H45	spike	breadth	6.19133e-05	6.19133e-05	SP	[45-90]
C3006-157580	0873-009JJG00-001_TCRB	111	76	H45	nonspike	breadth	0.0001124	0.0001124	SP	[45-90]
C3006-157580	0873-009JJG00-001_TCRB	111	76	H45	spike	breadth	6.42283e-05	6.42283e-05	SP	[45-90]
C3006-545945	0873-00B9WD00-001_TCRB	96	58	H45	nonspike	breadth	0.000125277	0.000125277	SP	[45-90]
C3006-545945	0873-00B9WD00-001_TCRB	96	58	H45	spike	breadth	5.78204e-05	5.78204e-05	SP	[45-90]
C3006-597835	0873-007TCK00-001_TCRB	119	90	H45	nonspike	breadth	0.000127598	0.000127598	SP	[45-90]
C3006-597835	0873-007TCK00-001_TCRB	119	90	H45	spike	breadth	0.000259062	0.000259062	SP	[45-90]
C3006-728367	0873-00929J00-001_TCRB	87	59	H45	nonspike	breadth	6.63342e-05	6.63342e-05	SP	[45-90]
C3006-728367	0873-00929J00-001_TCRB	87	59	H45	spike	breadth	8.44253e-05	8.44253e-05	SP	[45-90]
C3006-283574	0873-007PZK00-001_TCRB	111	77	H45	nonspike	breadth	0.000106835	0.000106835	SP	[45-90]
C3006-283574	0873-007PZK00-001_TCRB	111	77	H45	spike	breadth	0.000194083	0.000194083	SP	[45-90]
C3006-402098	0873-00D1JD00-001_TCRB	111	83	H45	nonspike	breadth	0.000188034	0.000188034	SP	[45-90]
C3006-402098	0873-00D1JD00-001_TCRB	111	83	H45	spike	breadth	9.96421e-05	9.96421e-05	SP	[45-90]
C3006-698681	0873-00D5GA00-001_TCRB	107	79	H45	nonspike	breadth	0.000110286	0.000110286	SP	[45-90]
C3006-698681	0873-00D5GA00-001_TCRB	107	79	H45	spike	breadth	0.000213219	0.000213219	SP	[45-90]
C3006-053503	0873-00HXLH00-001_TCRB	108	69	H45	nonspike	breadth	9.29063e-05	9.29063e-05	SP	[45-90]
C3006-053503	0873-00HXLH00-001_TCRB	108	69	H45	spike	breadth	0.000293843	0.000293843	SP	[45-90]
C3006-250895	0873-009LFJ00-001_TCRB	111	83	H45	nonspike	breadth	0.000144276	0.000144276	SP	[45-90]
C3006-250895	0873-009LFJ00-001_TCRB	111	83	H45	spike	breadth	0.000218902	0.000218902	SP	[45-90]
C3006-738631	0873-00HWSJ00-001-re-extraction_TCRB	111	84	H45	nonspike	breadth	7.03241e-05	7.03241e-05	SP	[45-90]
C3006-738631	0873-00HWSJ00-001-re-extraction_TCRB	111	84	H45	spike	breadth	4.96405e-05	4.96405e-05	SP	[45-90]
C3006-663832	0873-00G6ZF00-001_TCRB	120	92	H90	nonspike	breadth	9.33143e-05	9.33143e-05	SP	[90-135]
C3006-663832	0873-00G6ZF00-001_TCRB	120	92	H90	spike	breadth	7.77619e-05	7.77619e-05	SP	[90-135]
C3006-903454	0873-00914E00-001_TCRB	124	96	H90	nonspike	breadth	7.54768e-05	7.54768e-05	SP	[90-135]
C3006-903454	0873-00914E00-001_TCRB	124	96	H90	spike	breadth	0.000150954	0.000150954	SP	[90-135]
C3006-597835	0873-007TCK00-001_TCRB	119	90	H90	nonspike	breadth	0.000127598	0.000127598	SP	[90-135]
C3006-597835	0873-007TCK00-001_TCRB	119	90	H90	spike	breadth	0.000259062	0.000259062	SP	[90-135]
C3006-397840	0873-00G73F00-001_TCRB	114	93	H90	nonspike	breadth	9.79015e-05	9.79015e-05	SP	[90-135]
C3006-397840	0873-00G73F00-001_TCRB	114	93	H90	spike	breadth	6.87956e-05	6.87956e-05	SP	[90-135]
C3006-499593	0873-0096ZA00-001_TCRB	142	113	H90	nonspike	breadth	0.000146718	0.000146718	SP	[90-135]
C3006-499593	0873-0096ZA00-001_TCRB	142	113	H90	spike	breadth	0.000128146	0.000128146	SP	[90-135]
C3006-185024	0873-009B2C00-001_TCRB	125	96	V90	nonspike	breadth	8.61799e-05	8.61799e-05	SN	[90-135]
C3006-185024	0873-009B2C00-001_TCRB	125	96	V90	spike	breadth	9.35143e-05	9.35143e-05	SN	[90-135]
C3006-976128	0873-009J9A00-001_TCRB	128	107	V90	nonspike	breadth	6.81685e-05	6.81685e-05	SN	[90-135]
C3006-976128	0873-009J9A00-001_TCRB	128	107	V90	spike	breadth	8.30804e-05	8.30804e-05	SN	[90-135]
C3006-810407	0873-0096BH00-001_TCRB	135	113	V90	nonspike	breadth	6.92742e-05	6.92742e-05	SN	[90-135]
C3006-810407	0873-0096BH00-001_TCRB	135	113	V90	spike	breadth	0.000149722	0.000149722	SN	[90-135]
C3006-952156	0873-007XDD00-001_TCRB	128	99	V90	nonspike	breadth	0.000108827	0.000108827	SN	[90-135]
C3006-952156	0873-007XDD00-001_TCRB	128	99	V90	spike	breadth	9.39873e-05	9.39873e-05	SN	[90-135]
C3006-974307	0873-009KNE00-001_TCRB	135	112	V90	nonspike	breadth	5.57153e-05	5.57153e-05	SN	[90-135]
C3006-974307	0873-009KNE00-001_TCRB	135	112	V90	spike	breadth	9.52552e-05	9.52552e-05	SN	[90-135]
C3006-124673	0873-009CVE00-001_TCRB	115	94	V90	nonspike	breadth	7.54976e-05	7.54976e-05	SN	[90-135]
C3006-124673	0873-009CVE00-001_TCRB	115	94	V90	spike	breadth	3.97356e-05	3.97356e-05	SN	[90-135]
C3006-903118	0873-00J46E00-001_TCRB	119	91	V90	nonspike	breadth	5.00982e-05	5.00982e-05	SN	[90-135]
C3006-903118	0873-00J46E00-001_TCRB	119	91	V90	spike	breadth	0.000153634	0.000153634	SN	[90-135]
C3006-311943	0873-0096DA00-001_TCRB	119	91	V90	nonspike	breadth	5.07566e-05	5.07566e-05	SN	[90-135]
C3006-311943	0873-0096DA00-001_TCRB	119	91	V90	spike	breadth	8.98001e-05	8.98001e-05	SN	[90-135]
C3006-368278	0873-0090WJ00-001_TCRB	111	93	V90	nonspike	breadth	9.21075e-05	9.21075e-05	SN	[90-135]
C3006-368278	0873-0090WJ00-001_TCRB	111	93	V90	spike	breadth	6.90807e-05	6.90807e-05	SN	[90-135]
C3006-482767	0873-0096LE00-001_TCRB	116	95	V90	nonspike	breadth	5.8451e-05	5.8451e-05	SN	[90-135]
C3006-482767	0873-0096LE00-001_TCRB	116	95	V90	spike	breadth	7.93263e-05	7.93263e-05	SN	[90-135]
C3006-949436	0873-009DLH00-001_TCRB	122	101	V90	nonspike	breadth	7.27884e-05	7.27884e-05	SN	[90-135]
C3006-949436	0873-009DLH00-001_TCRB	122	101	V90	spike	breadth	3.23504e-05	3.23504e-05	SN	[90-135]
C3006-028653	0873-0090ZH00-001_TCRB	125	107	V90	nonspike	breadth	7.33678e-05	7.33678e-05	SN	[90-135]
C3006-028653	0873-0090ZH00-001_TCRB	125	107	V90	spike	breadth	9.31206e-05	9.31206e-05	SN	[90-135]

[truncated: 12 more sheets: Fig_3E_3F, Fig_3G_3H, Fig _3H_wilcox, Fig_4A_4B_4C, Fig_4A_4B_4C_wilcox, Sup_Fig_1, Sup_Fig_2, Sup_Fig_2_wilcox, Sup_Fig_3, Sup_Fig_3_stat, Sup_Fig_4, Sup_Fig_5]
